# Supplementary material for: Runx3 regulates iron metabolism via modulation of BMP signalling
Source: Cell Prolif. 2021 Oct 6;54(12):e13138. doi: 10.1111/cpr.13138 (PMC8666273; doi:10.1111/cpr.13138)
Supplement: Supplementary file 2 — Table S1 [file CPR-54-e13138-s001.csv]

	GeneAcc	GeneName	cre_N.HTF_N.vs.cre_P.HTF_N.Up_Down	cre_N.HTF_N.vs.cre_N.HTF_P.Up_Down	cre_N.HTF_N.vs.cre_P.HTF_P.Up_Down
1	ENSMUSG00000102693	4933401J01Rik	Non Sig.	Non Sig.	Non Sig.
2	ENSMUSG00000064842	Gm26206	Non Sig.	Non Sig.	Non Sig.
3	ENSMUSG00000051951	Xkr4	Non Sig.	Non Sig.	Non Sig.
4	ENSMUSG00000102851	Gm18956	Non Sig.	Non Sig.	Non Sig.
5	ENSMUSG00000103377	Gm37180	Non Sig.	Non Sig.	Non Sig.
6	ENSMUSG00000104017	Gm37363	Non Sig.	Non Sig.	Non Sig.
7	ENSMUSG00000103025	Gm37686	Non Sig.	Non Sig.	Non Sig.
8	ENSMUSG00000089699	Gm1992	Non Sig.	Non Sig.	Non Sig.
9	ENSMUSG00000103201	Gm37329	Non Sig.	Non Sig.	Non Sig.
10	ENSMUSG00000103147	Gm7341	Non Sig.	Non Sig.	Non Sig.
11	ENSMUSG00000103161	Gm38148	Non Sig.	Non Sig.	Non Sig.
12	ENSMUSG00000102331	Gm19938	Non Sig.	Non Sig.	Non Sig.
13	ENSMUSG00000102348	Gm10568	Non Sig.	Non Sig.	Non Sig.
14	ENSMUSG00000102592	Gm38385	Non Sig.	Non Sig.	Non Sig.
15	ENSMUSG00000088333	Gm27396	Non Sig.	Non Sig.	Non Sig.
16	ENSMUSG00000102343	Gm37381	Non Sig.	Non Sig.	Non Sig.
17	ENSMUSG00000025900	Rp1	Non Sig.	Non Sig.	Non Sig.
18	ENSMUSG00000102948	Gm6101	Non Sig.	Non Sig.	Non Sig.
19	ENSMUSG00000109048	Rp1	Non Sig.	Non Sig.	Non Sig.
20	ENSMUSG00000104123	Gm37483	Non Sig.	Non Sig.	Non Sig.
21	ENSMUSG00000025902	Sox17	Non Sig.	Non Sig.	Non Sig.
22	ENSMUSG00000104238	Gm37587	Non Sig.	Non Sig.	Non Sig.
23	ENSMUSG00000102269	Gm7357	Non Sig.	Non Sig.	Non Sig.
24	ENSMUSG00000096126	Gm22307	Non Sig.	Non Sig.	Non Sig.
25	ENSMUSG00000103003	Gm38076	Non Sig.	Non Sig.	Non Sig.
26	ENSMUSG00000104328	Gm37323	Non Sig.	Non Sig.	Non Sig.
27	ENSMUSG00000102735	Gm7369	Non Sig.	Non Sig.	Non Sig.
28	ENSMUSG00000098104	Gm6085	Non Sig.	Non Sig.	Non Sig.
29	ENSMUSG00000102175	Gm6119	Non Sig.	Non Sig.	Non Sig.
30	ENSMUSG00000088000	Gm25493	Non Sig.	Non Sig.	Non Sig.
31	ENSMUSG00000103265	Gm2053	Non Sig.	Non Sig.	Non Sig.
32	ENSMUSG00000103922	Gm6123	Non Sig.	Non Sig.	Non Sig.
33	ENSMUSG00000033845	Mrpl15	Non Sig.	Non Sig.	Non Sig.
34	ENSMUSG00000102275	Gm37144	Non Sig.	Non Sig.	Non Sig.
35	ENSMUSG00000025903	Lypla1	Non Sig.	Non Sig.	Non Sig.
36	ENSMUSG00000104217	Gm37988	Non Sig.	Non Sig.	Non Sig.
37	ENSMUSG00000033813	Tcea1	Non Sig.	Non Sig.	Non Sig.
38	ENSMUSG00000062588	Gm6104	Non Sig.	Non Sig.	Non Sig.
39	ENSMUSG00000103280	Gm37277	Non Sig.	Non Sig.	Non Sig.
40	ENSMUSG00000002459	Rgs20	Non Sig.	Non Sig.	Non Sig.
41	ENSMUSG00000091305	Gm17100	Non Sig.	Non Sig.	Non Sig.
42	ENSMUSG00000102653	Gm37079	Non Sig.	Non Sig.	Non Sig.
43	ENSMUSG00000085623	Gm16041	Non Sig.	Non Sig.	Non Sig.
44	ENSMUSG00000091665	Gm17101	Non Sig.	Non Sig.	Non Sig.
45	ENSMUSG00000033793	Atp6v1h	Non Sig.	Non Sig.	Non Sig.
46	ENSMUSG00000104352	Gm7182	Non Sig.	Non Sig.	Non Sig.
47	ENSMUSG00000104046	Gm37567	Non Sig.	Non Sig.	Non Sig.
48	ENSMUSG00000102907	Gm38264	Non Sig.	Non Sig.	Non Sig.
49	ENSMUSG00000025905	Oprk1	Non Sig.	Non Sig.	Non Sig.
50	ENSMUSG00000103936	Gm36965	Non Sig.	Non Sig.	Non Sig.
51	ENSMUSG00000093015	Gm22463	Non Sig.	Non Sig.	Non Sig.
52	ENSMUSG00000103519	Gm37429	Non Sig.	Non Sig.	Non Sig.
53	ENSMUSG00000033774	Npbwr1	Non Sig.	Non Sig.	Non Sig.
54	ENSMUSG00000103090	Gm19214	Non Sig.	Non Sig.	Non Sig.
55	ENSMUSG00000025907	Rb1cc1	Non Sig.	Non Sig.	Non Sig.
56	ENSMUSG00000090031	4732440D04Rik	Non Sig.	Non Sig.	Non Sig.
57	ENSMUSG00000087247	Fam150a	Non Sig.	Non Sig.	Non Sig.
58	ENSMUSG00000103355	Gm2147	Non Sig.	Non Sig.	Non Sig.
59	ENSMUSG00000102706	Gm7417	Non Sig.	Non Sig.	Non Sig.
60	ENSMUSG00000103845	Gm19026	Non Sig.	Non Sig.	Non Sig.
61	ENSMUSG00000033740	St18	Non Sig.	Non Sig.	Non Sig.
62	ENSMUSG00000103329	Gm42492	Non Sig.	Non Sig.	Non Sig.
63	ENSMUSG00000104385	Gm7449	Non Sig.	Non Sig.	Non Sig.
64	ENSMUSG00000102135	Gm37108	Non Sig.	Non Sig.	Non Sig.
65	ENSMUSG00000103282	Gm37275	Non Sig.	Non Sig.	Non Sig.
66	ENSMUSG00000102534	Gm37225	Non Sig.	Non Sig.	Non Sig.
67	ENSMUSG00000102213	Gm37489	Non Sig.	Non Sig.	Non Sig.
68	ENSMUSG00000103629	Gm5694	Non Sig.	Non Sig.	Non Sig.
69	ENSMUSG00000051285	Pcmtd1	Non Sig.	Non Sig.	Non Sig.
70	ENSMUSG00000098201	Gm26983	Non Sig.	Non Sig.	Non Sig.
71	ENSMUSG00000103509	Gm38372	Non Sig.	Non Sig.	Non Sig.
72	ENSMUSG00000048538	Gm9826	Non Sig.	Non Sig.	Non Sig.
73	ENSMUSG00000103709	Nras-ps2	Non Sig.	Non Sig.	Non Sig.
74	ENSMUSG00000077244	Gm23274	Non Sig.	Non Sig.	Non Sig.
75	ENSMUSG00000102768	Gm19002	Non Sig.	Non Sig.	Non Sig.
76	ENSMUSG00000097797	Gm26901	Non Sig.	Non Sig.	Non Sig.
77	ENSMUSG00000103498	Gm18984	Non Sig.	Non Sig.	Non Sig.
78	ENSMUSG00000103067	Gm30414	Non Sig.	Non Sig.	Non Sig.
79	ENSMUSG00000102320	Gm37791	Non Sig.	Non Sig.	Non Sig.
80	ENSMUSG00000104226	Gm7470	Non Sig.	Non Sig.	Non Sig.
81	ENSMUSG00000103903	Rps2-ps2	Non Sig.	Non Sig.	Non Sig.
82	ENSMUSG00000103557	Gm38216	Non Sig.	Non Sig.	Non Sig.
83	ENSMUSG00000025909	Sntg1	Non Sig.	Non Sig.	Non Sig.
84	ENSMUSG00000102647	Gm38024	Non Sig.	Non Sig.	Non Sig.
85	ENSMUSG00000086235	Gm16284	Non Sig.	Non Sig.	Non Sig.
86	ENSMUSG00000102253	Gm38259	Non Sig.	Non Sig.	Non Sig.
87	ENSMUSG00000093970	Gm23358	Non Sig.	Non Sig.	Non Sig.
88	ENSMUSG00000103884	Gm37005	Non Sig.	Non Sig.	Non Sig.
89	ENSMUSG00000084353	Gm15452	Non Sig.	Non Sig.	Non Sig.
90	ENSMUSG00000103933	Gm36964	Non Sig.	Non Sig.	Non Sig.
91	ENSMUSG00000076135	Gm24276	Non Sig.	Non Sig.	Non Sig.
92	ENSMUSG00000086195	Gm6152	Non Sig.	Non Sig.	Non Sig.
93	ENSMUSG00000104504	Gm7445	Non Sig.	Non Sig.	Non Sig.
94	ENSMUSG00000066693	Gm7493	Non Sig.	Non Sig.	Non Sig.
95	ENSMUSG00000102316	Gm37629	Non Sig.	Non Sig.	Non Sig.
96	ENSMUSG00000103819	Gm38008	Non Sig.	Non Sig.	Non Sig.
97	ENSMUSG00000102871	Gm37143	Non Sig.	Non Sig.	Non Sig.
98	ENSMUSG00000101571	Gm6187	Non Sig.	Non Sig.	Non Sig.
99	ENSMUSG00000104428	Gm18299	Non Sig.	Non Sig.	Non Sig.
100	ENSMUSG00000102272	Gm7512	Non Sig.	Non Sig.	Non Sig.
101	ENSMUSG00000065625	Gm24765	Non Sig.	Non Sig.	Non Sig.
102	ENSMUSG00000103411	Gm18300	Non Sig.	Non Sig.	Non Sig.
103	ENSMUSG00000061024	Rrs1	Non Sig.	Non Sig.	Non Sig.
104	ENSMUSG00000025911	Adhfe1	Non Sig.	Non Sig.	Non Sig.
105	ENSMUSG00000079671	2610203C22Rik	Non Sig.	Non Sig.	Non Sig.
106	ENSMUSG00000081441	Gm6161	Non Sig.	Non Sig.	Non Sig.
107	ENSMUSG00000067879	3110035E14Rik	Non Sig.	Non Sig.	Non Sig.
108	ENSMUSG00000099827	Gm29520	Non Sig.	Non Sig.	Non Sig.
109	ENSMUSG00000025912	Mybl1	Non Sig.	Non Sig.	Non Sig.
110	ENSMUSG00000045210	Vcpip1	Non Sig.	Non Sig.	Non Sig.
111	ENSMUSG00000097893	1700034P13Rik	Non Sig.	Non Sig.	Non Sig.
112	ENSMUSG00000025915	Sgk3	Non Sig.	Non Sig.	Non Sig.
113	ENSMUSG00000046334	Gm6195	Non Sig.	Non Sig.	Non Sig.
114	ENSMUSG00000088916	Gm22607	Non Sig.	Non Sig.	Non Sig.
115	ENSMUSG00000046101	Mcmdc2	Non Sig.	Non Sig.	Non Sig.
116	ENSMUSG00000098234	Snhg6	Non Sig.	Non Sig.	Non Sig.
117	ENSMUSG00000093178	Snord87	Non Sig.	Non Sig.	Non Sig.
118	ENSMUSG00000099032	Tcf24	Non Sig.	Non Sig.	Non Sig.
119	ENSMUSG00000104025	E330040D14Rik	Non Sig.	Non Sig.	Non Sig.
120	ENSMUSG00000025916	Ppp1r42	Non Sig.	Non Sig.	Non Sig.
121	ENSMUSG00000087199	Gm15818	Non Sig.	Non Sig.	Non Sig.
122	ENSMUSG00000095780	Gm24674	Non Sig.	Non Sig.	Non Sig.
123	ENSMUSG00000025917	Cops5	Non Sig.	Non Sig.	Non Sig.
124	ENSMUSG00000056763	Cspp1	Non Sig.	Non Sig.	Non Sig.
125	ENSMUSG00000102356	1700047N06Rik	Non Sig.	Non Sig.	Non Sig.
126	ENSMUSG00000067851	Arfgef1	Non Sig.	Non Sig.	Non Sig.
127	ENSMUSG00000088153	Gm26348	Non Sig.	Non Sig.	Non Sig.
128	ENSMUSG00000102556	Gm37569	Non Sig.	Non Sig.	Non Sig.
129	ENSMUSG00000042501	Cpa6	Non Sig.	Non Sig.	Non Sig.
130	ENSMUSG00000103810	Gm38005	Non Sig.	Non Sig.	Non Sig.
131	ENSMUSG00000083422	Gm15604	Non Sig.	Non Sig.	Non Sig.
132	ENSMUSG00000094979	Gm25253	Non Sig.	Non Sig.	Non Sig.
133	ENSMUSG00000081417	Gm15603	Non Sig.	Non Sig.	Non Sig.
134	ENSMUSG00000103448	Gm37133	Non Sig.	Non Sig.	Non Sig.
135	ENSMUSG00000100212	Gm5522	Non Sig.	Non Sig.	Non Sig.
136	ENSMUSG00000100648	Gm28659	Non Sig.	Non Sig.	Non Sig.
137	ENSMUSG00000088585	Gm22963	Non Sig.	Non Sig.	Non Sig.
138	ENSMUSG00000048960	Prex2	Non Sig.	Non Sig.	Down
139	ENSMUSG00000077318	Gm24173	Non Sig.	Non Sig.	Non Sig.
140	ENSMUSG00000101827	Gm28686	Non Sig.	Non Sig.	Non Sig.
141	ENSMUSG00000103494	Gm37410	Non Sig.	Non Sig.	Non Sig.
142	ENSMUSG00000057715	A830018L16Rik	Non Sig.	Non Sig.	Non Sig.
143	ENSMUSG00000103825	Gm38178	Non Sig.	Non Sig.	Non Sig.
144	ENSMUSG00000099845	Gm29273	Non Sig.	Non Sig.	Non Sig.
145	ENSMUSG00000103561	Gm38069	Non Sig.	Non Sig.	Non Sig.
146	ENSMUSG00000101610	Gm7560	Non Sig.	Non Sig.	Non Sig.
147	ENSMUSG00000093864	Gm22633	Non Sig.	Non Sig.	Non Sig.
148	ENSMUSG00000098555	Mir6341	Non Sig.	Non Sig.	Non Sig.
149	ENSMUSG00000097628	Gm2383	Non Sig.	Non Sig.	Non Sig.
150	ENSMUSG00000098163	Gm6216	Non Sig.	Non Sig.	Non Sig.
151	ENSMUSG00000097171	Gm17644	Non Sig.	Non Sig.	Non Sig.
152	ENSMUSG00000101314	Gm29663	Non Sig.	Non Sig.	Non Sig.
153	ENSMUSG00000016918	Sulf1	Non Sig.	Non Sig.	Non Sig.
154	ENSMUSG00000025938	Slco5a1	Non Sig.	Non Sig.	Non Sig.
155	ENSMUSG00000104518	Gm37162	Non Sig.	Non Sig.	Non Sig.
156	ENSMUSG00000069620	Gm5250	Non Sig.	Non Sig.	Non Sig.
157	ENSMUSG00000099498	Gm29283	Non Sig.	Non Sig.	Non Sig.
158	ENSMUSG00000042414	Prdm14	Non Sig.	Non Sig.	Non Sig.
159	ENSMUSG00000005886	Ncoa2	Non Sig.	Non Sig.	Non Sig.
160	ENSMUSG00000103506	Gm38376	Non Sig.	Non Sig.	Non Sig.
161	ENSMUSG00000103495	Gm37409	Non Sig.	Non Sig.	Non Sig.
162	ENSMUSG00000099183	Gm27881	Non Sig.	Non Sig.	Non Sig.
163	ENSMUSG00000102639	Gm38223	Non Sig.	Non Sig.	Non Sig.
164	ENSMUSG00000104170	Gm37702	Non Sig.	Non Sig.	Non Sig.
165	ENSMUSG00000087782	Gm23169	Non Sig.	Non Sig.	Non Sig.
166	ENSMUSG00000103085	Gm38120	Non Sig.	Non Sig.	Non Sig.
167	ENSMUSG00000102664	Gm38380	Non Sig.	Non Sig.	Non Sig.
168	ENSMUSG00000101476	Gm29570	Non Sig.	Non Sig.	Non Sig.
169	ENSMUSG00000101171	Gm7593	Non Sig.	Non Sig.	Non Sig.
170	ENSMUSG00000025935	Tram1	Non Sig.	Non Sig.	Non Sig.
171	ENSMUSG00000025937	Lactb2	Non Sig.	Non Sig.	Non Sig.
172	ENSMUSG00000102982	Gm38319	Non Sig.	Non Sig.	Non Sig.
173	ENSMUSG00000067813	Xkr9	Non Sig.	Non Sig.	Non Sig.
174	ENSMUSG00000077368	Gm26273	Non Sig.	Non Sig.	Non Sig.
175	ENSMUSG00000097711	Gm5523	Non Sig.	Non Sig.	Non Sig.
176	ENSMUSG00000102166	Gm36947	Non Sig.	Non Sig.	Non Sig.
177	ENSMUSG00000089358	Gm25491	Non Sig.	Non Sig.	Non Sig.
178	ENSMUSG00000104209	Gm37400	Non Sig.	Non Sig.	Non Sig.
179	ENSMUSG00000025932	Eya1	Non Sig.	Non Sig.	Non Sig.
180	ENSMUSG00000095853	Gm22616	Non Sig.	Non Sig.	Non Sig.
181	ENSMUSG00000102588	Gm37444	Non Sig.	Non Sig.	Non Sig.
182	ENSMUSG00000054493	Gm9947	Non Sig.	Non Sig.	Non Sig.
183	ENSMUSG00000025930	Msc	Non Sig.	Non Sig.	Non Sig.
184	ENSMUSG00000103492	Gm37412	Non Sig.	Non Sig.	Non Sig.
185	ENSMUSG00000081201	Smt3h2-ps4	Non Sig.	Non Sig.	Non Sig.
186	ENSMUSG00000082193	Rpl5-ps1	Non Sig.	Non Sig.	Non Sig.
187	ENSMUSG00000032769	Trpa1	Non Sig.	Non Sig.	Non Sig.
188	ENSMUSG00000088159	Gm26345	Non Sig.	Non Sig.	Non Sig.
189	ENSMUSG00000073737	Gm10566	Non Sig.	Non Sig.	Non Sig.
190	ENSMUSG00000092083	Kcnb2	Non Sig.	Non Sig.	Non Sig.
191	ENSMUSG00000102937	Gm38116	Non Sig.	Non Sig.	Non Sig.
192	ENSMUSG00000104149	Gm37138	Non Sig.	Non Sig.	Non Sig.
193	ENSMUSG00000088829	Gm25227	Non Sig.	Non Sig.	Non Sig.
194	ENSMUSG00000077377	Gm25168	Non Sig.	Non Sig.	Non Sig.
195	ENSMUSG00000101652	Gm6060	Non Sig.	Non Sig.	Non Sig.
196	ENSMUSG00000100814	Gm28669	Non Sig.	Non Sig.	Non Sig.
197	ENSMUSG00000025925	Terf1	Non Sig.	Non Sig.	Non Sig.
198	ENSMUSG00000104379	Gm37509	Non Sig.	Non Sig.	Non Sig.
199	ENSMUSG00000032719	Sbspon	Non Sig.	Non Sig.	Non Sig.
200	ENSMUSG00000088943	Gm23259	Non Sig.	Non Sig.	Non Sig.
201	ENSMUSG00000100652	Gm7634	Non Sig.	Non Sig.	Non Sig.
202	ENSMUSG00000067795	4930444P10Rik	Non Sig.	Non Sig.	Non Sig.
203	ENSMUSG00000043716	Rpl7	Non Sig.	Non Sig.	Non Sig.
204	ENSMUSG00000025921	Rdh10	Non Sig.	Down	Non Sig.
205	ENSMUSG00000104165	Gm38249	Non Sig.	Non Sig.	Non Sig.
206	ENSMUSG00000100868	Gm28095	Non Sig.	Non Sig.	Non Sig.
207	ENSMUSG00000025920	Stau2	Non Sig.	Non Sig.	Non Sig.
208	ENSMUSG00000089982	Gm7568	Non Sig.	Non Sig.	Non Sig.
209	ENSMUSG00000025939	Ube2w	Non Sig.	Non Sig.	Non Sig.
210	ENSMUSG00000102457	Gm38342	Non Sig.	Non Sig.	Non Sig.
211	ENSMUSG00000079658	Tceb1	Non Sig.	Non Sig.	Non Sig.
212	ENSMUSG00000097744	D030040B21Rik	Non Sig.	Non Sig.	Non Sig.
213	ENSMUSG00000100959	Gm7654	Non Sig.	Non Sig.	Non Sig.
214	ENSMUSG00000025940	Tmem70	Non Sig.	Non Sig.	Non Sig.
215	ENSMUSG00000025779	Ly96	Non Sig.	Non Sig.	Non Sig.
216	ENSMUSG00000100093	Gm29649	Non Sig.	Non Sig.	Non Sig.
217	ENSMUSG00000091020	Gm5828	Non Sig.	Non Sig.	Non Sig.
218	ENSMUSG00000101640	Gm28376	Non Sig.	Non Sig.	Non Sig.
219	ENSMUSG00000104133	4921511E07Rik	Non Sig.	Non Sig.	Non Sig.
220	ENSMUSG00000042686	Jph1	Non Sig.	Up	Non Sig.
221	ENSMUSG00000100110	Gm28783	Non Sig.	Non Sig.	Non Sig.
222	ENSMUSG00000025777	Gdap1	Non Sig.	Non Sig.	Non Sig.
223	ENSMUSG00000099899	Gm28784	Non Sig.	Non Sig.	Non Sig.
224	ENSMUSG00000100272	Gm28785	Non Sig.	Non Sig.	Non Sig.
225	ENSMUSG00000100398	Gm5251	Non Sig.	Non Sig.	Non Sig.
226	ENSMUSG00000101589	Rbm6-ps1	Non Sig.	Non Sig.	Non Sig.
227	ENSMUSG00000102048	Gm6075	Non Sig.	Non Sig.	Non Sig.
228	ENSMUSG00000089534	Gm25166	Non Sig.	Non Sig.	Non Sig.
229	ENSMUSG00000067780	Pi15	Non Sig.	Non Sig.	Non Sig.
230	ENSMUSG00000100053	Gm28154	Non Sig.	Non Sig.	Non Sig.
231	ENSMUSG00000085125	Gm16070	Non Sig.	Non Sig.	Non Sig.
232	ENSMUSG00000025776	Crispld1	Non Sig.	Non Sig.	Non Sig.
233	ENSMUSG00000099895	Gm28153	Non Sig.	Non Sig.	Non Sig.
234	ENSMUSG00000100554	Gm7690	Non Sig.	Non Sig.	Non Sig.
235	ENSMUSG00000099473	Gm18775	Non Sig.	Non Sig.	Non Sig.
236	ENSMUSG00000099591	Gm17969	Non Sig.	Non Sig.	Non Sig.
237	ENSMUSG00000102001	Gm28755	Non Sig.	Non Sig.	Non Sig.
238	ENSMUSG00000101717	Gm28756	Non Sig.	Non Sig.	Non Sig.
239	ENSMUSG00000025774	Crisp4	Non Sig.	Non Sig.	Non Sig.
240	ENSMUSG00000070977	Defb44-ps	Non Sig.	Non Sig.	Non Sig.
241	ENSMUSG00000073735	Defb18	Non Sig.	Non Sig.	Non Sig.
242	ENSMUSG00000067773	Defb41	Non Sig.	Non Sig.	Non Sig.
243	ENSMUSG00000101685	Gm17837	Non Sig.	Non Sig.	Non Sig.
244	ENSMUSG00000101738	Gm29006	Non Sig.	Non Sig.	Non Sig.
245	ENSMUSG00000101306	Gm5252	Non Sig.	Non Sig.	Non Sig.
246	ENSMUSG00000088800	Gm24075	Non Sig.	Non Sig.	Non Sig.
247	ENSMUSG00000101644	Gm28343	Non Sig.	Non Sig.	Non Sig.
248	ENSMUSG00000099433	Gm28344	Non Sig.	Non Sig.	Non Sig.
249	ENSMUSG00000089787	Gm15825	Non Sig.	Non Sig.	Non Sig.
250	ENSMUSG00000042596	Tfap2d	Non Sig.	Non Sig.	Non Sig.
251	ENSMUSG00000100720	Gm10075	Non Sig.	Non Sig.	Non Sig.
252	ENSMUSG00000025927	Tfap2b	Non Sig.	Non Sig.	Non Sig.
253	ENSMUSG00000100538	Gm28340	Non Sig.	Non Sig.	Non Sig.
254	ENSMUSG00000101117	Gm28341	Non Sig.	Non Sig.	Non Sig.
255	ENSMUSG00000100204	Gm4849	Non Sig.	Non Sig.	Non Sig.
256	ENSMUSG00000084668	Gm24633	Non Sig.	Non Sig.	Non Sig.
257	ENSMUSG00000102597	Gm38382	Non Sig.	Non Sig.	Non Sig.
258	ENSMUSG00000043760	Pkhd1	Non Sig.	Non Sig.	Non Sig.
259	ENSMUSG00000104095	Gm37315	Non Sig.	Non Sig.	Non Sig.
260	ENSMUSG00000089914	4930486I03Rik	Non Sig.	Non Sig.	Non Sig.
261	ENSMUSG00000090142	Gm15795	Non Sig.	Non Sig.	Non Sig.
262	ENSMUSG00000070175	Gm24162	Non Sig.	Non Sig.	Non Sig.
263	ENSMUSG00000065559	Mir206	Non Sig.	Non Sig.	Non Sig.
264	ENSMUSG00000099906	Gm28653	Non Sig.	Non Sig.	Non Sig.
265	ENSMUSG00000065480	Mir133b	Non Sig.	Non Sig.	Non Sig.
266	ENSMUSG00000025929	Il17a	Non Sig.	Non Sig.	Non Sig.
267	ENSMUSG00000041872	Il17f	Non Sig.	Non Sig.	Non Sig.
268	ENSMUSG00000041859	Mcm3	Non Sig.	Up	Up
269	ENSMUSG00000099714	Gm20587	Non Sig.	Non Sig.	Non Sig.
270	ENSMUSG00000102121	Gm28065	Non Sig.	Non Sig.	Non Sig.
271	ENSMUSG00000088858	Gm24723	Non Sig.	Non Sig.	Non Sig.
272	ENSMUSG00000097934	6720483E21Rik	Non Sig.	Non Sig.	Non Sig.
273	ENSMUSG00000025931	Paqr8	Non Sig.	Non Sig.	Non Sig.
274	ENSMUSG00000077314	Gm24171	Non Sig.	Non Sig.	Non Sig.
275	ENSMUSG00000100929	Gm28064	Non Sig.	Non Sig.	Non Sig.
276	ENSMUSG00000041809	Efhc1	Non Sig.	Non Sig.	Non Sig.
277	ENSMUSG00000041779	Tram2	Non Sig.	Non Sig.	Non Sig.
278	ENSMUSG00000099971	Gm28287	Non Sig.	Non Sig.	Non Sig.
279	ENSMUSG00000100819	Gm2693	Non Sig.	Non Sig.	Non Sig.
280	ENSMUSG00000025933	Tmem14a	Non Sig.	Non Sig.	Non Sig.
281	ENSMUSG00000102633	Gm38224	Non Sig.	Non Sig.	Non Sig.
282	ENSMUSG00000025934	Gsta3	Non Sig.	Non Sig.	Non Sig.
283	ENSMUSG00000099343	Gm28836	Non Sig.	Non Sig.	Non Sig.
284	ENSMUSG00000096375	Gm7094	Non Sig.	Non Sig.	Non Sig.
285	ENSMUSG00000025936	Gm4956	Non Sig.	Non Sig.	Non Sig.
286	ENSMUSG00000093963	Gm21909	Non Sig.	Non Sig.	Non Sig.
287	ENSMUSG00000067750	Khdc1a	Non Sig.	Non Sig.	Non Sig.
288	ENSMUSG00000086194	Gm16329	Non Sig.	Non Sig.	Non Sig.
289	ENSMUSG00000094436	Gm16327	Non Sig.	Non Sig.	Non Sig.
290	ENSMUSG00000041722	Khdc1c	Non Sig.	Non Sig.	Non Sig.
291	ENSMUSG00000085507	Gm2709	Non Sig.	Non Sig.	Non Sig.
292	ENSMUSG00000094926	Gm16533	Non Sig.	Non Sig.	Non Sig.
293	ENSMUSG00000085079	Khdc1b	Non Sig.	Non Sig.	Non Sig.
294	ENSMUSG00000085679	Gm16328	Non Sig.	Non Sig.	Non Sig.
295	ENSMUSG00000028033	Kcnq5	Non Sig.	Non Sig.	Non Sig.
296	ENSMUSG00000104138	Gm36949	Non Sig.	Non Sig.	Non Sig.
297	ENSMUSG00000082935	Gm7658	Non Sig.	Non Sig.	Non Sig.
298	ENSMUSG00000103748	Gm38243	Non Sig.	Non Sig.	Non Sig.
299	ENSMUSG00000097109	Gm26580	Non Sig.	Non Sig.	Non Sig.
300	ENSMUSG00000099692	Gm5696	Non Sig.	Non Sig.	Non Sig.
301	ENSMUSG00000100418	Gm28239	Non Sig.	Non Sig.	Non Sig.
302	ENSMUSG00000041670	Rims1	Non Sig.	Non Sig.	Non Sig.
303	ENSMUSG00000097642	Gm26866	Non Sig.	Non Sig.	Non Sig.
304	ENSMUSG00000101468	Gm7761	Non Sig.	Non Sig.	Non Sig.
305	ENSMUSG00000101227	Gm29506	Non Sig.	Non Sig.	Non Sig.
306	ENSMUSG00000073730	4933415F23Rik	Non Sig.	Non Sig.	Non Sig.
307	ENSMUSG00000089553	Gm24176	Non Sig.	Non Sig.	Non Sig.
308	ENSMUSG00000102766	Gm6420	Non Sig.	Non Sig.	Non Sig.
309	ENSMUSG00000065405	Mir30a	Non Sig.	Non Sig.	Non Sig.
310	ENSMUSG00000097970	Gm27028	Non Sig.	Non Sig.	Non Sig.
311	ENSMUSG00000065567	Mir30c-2	Non Sig.	Non Sig.	Non Sig.
312	ENSMUSG00000100775	Gm29107	Up	Up	Non Sig.
313	ENSMUSG00000101226	Gm20954	Non Sig.	Non Sig.	Non Sig.
314	ENSMUSG00000026158	Ogfrl1	Non Sig.	Non Sig.	Non Sig.
315	ENSMUSG00000097920	Gm7784	Non Sig.	Non Sig.	Non Sig.
316	ENSMUSG00000099503	Gm28822	Non Sig.	Non Sig.	Non Sig.
317	ENSMUSG00000026156	B3gat2	Non Sig.	Non Sig.	Non Sig.
318	ENSMUSG00000026155	Smap1	Non Sig.	Non Sig.	Non Sig.
319	ENSMUSG00000026154	Sdhaf4	Non Sig.	Non Sig.	Non Sig.
320	ENSMUSG00000102495	Gm26524	Non Sig.	Non Sig.	Non Sig.
321	ENSMUSG00000026153	Fam135a	Non Sig.	Non Sig.	Non Sig.
322	ENSMUSG00000102398	Gm37580	Non Sig.	Non Sig.	Non Sig.
323	ENSMUSG00000097670	Gm26607	Non Sig.	Non Sig.	Non Sig.
324	ENSMUSG00000026147	Col9a1	Non Sig.	Non Sig.	Non Sig.
325	ENSMUSG00000026141	Col19a1	Non Sig.	Non Sig.	Non Sig.
326	ENSMUSG00000077463	Gm26418	Non Sig.	Non Sig.	Non Sig.
327	ENSMUSG00000099997	Tubb4b-ps2	Non Sig.	Non Sig.	Non Sig.
328	ENSMUSG00000100131	Gm28439	Non Sig.	Non Sig.	Non Sig.
329	ENSMUSG00000067736	Gm10222	Non Sig.	Non Sig.	Non Sig.
330	ENSMUSG00000101939	Gm28438	Non Sig.	Non Sig.	Non Sig.
331	ENSMUSG00000101111	Gm28437	Non Sig.	Non Sig.	Non Sig.
332	ENSMUSG00000100862	Gm10925	Non Sig.	Up	Non Sig.
333	ENSMUSG00000102070	Gm28661	Non Sig.	Non Sig.	Non Sig.
334	ENSMUSG00000101249	Gm29216	Non Sig.	Non Sig.	Non Sig.
335	ENSMUSG00000073725	Lmbrd1	Non Sig.	Non Sig.	Non Sig.
336	ENSMUSG00000100808	Gm28594	Non Sig.	Non Sig.	Non Sig.
337	ENSMUSG00000100483	Gm28237	Non Sig.	Non Sig.	Non Sig.
338	ENSMUSG00000100450	Gm9443	Non Sig.	Non Sig.	Non Sig.
339	ENSMUSG00000099392	Gm29414	Non Sig.	Non Sig.	Non Sig.
340	ENSMUSG00000033569	Adgrb3	Non Sig.	Non Sig.	Non Sig.
341	ENSMUSG00000080849	Gm15702	Non Sig.	Non Sig.	Non Sig.
342	ENSMUSG00000104257	Gm20172	Non Sig.	Non Sig.	Non Sig.
343	ENSMUSG00000096866	Gm22260	Non Sig.	Non Sig.	Non Sig.
344	ENSMUSG00000102296	Gm37543	Non Sig.	Non Sig.	Non Sig.
345	ENSMUSG00000103209	Gm37331	Non Sig.	Non Sig.	Non Sig.
346	ENSMUSG00000104027	Gm37211	Non Sig.	Non Sig.	Non Sig.
347	ENSMUSG00000102407	Gm37862	Non Sig.	Non Sig.	Non Sig.
348	ENSMUSG00000103214	Gm38286	Non Sig.	Non Sig.	Non Sig.
349	ENSMUSG00000104100	Gm37880	Non Sig.	Non Sig.	Non Sig.
350	ENSMUSG00000084740	Gm25294	Non Sig.	Non Sig.	Non Sig.
351	ENSMUSG00000103889	Gm37011	Non Sig.	Non Sig.	Non Sig.
352	ENSMUSG00000101301	Gm29214	Non Sig.	Non Sig.	Non Sig.
353	ENSMUSG00000104221	Gm37051	Non Sig.	Non Sig.	Non Sig.
354	ENSMUSG00000102250	Gm38260	Non Sig.	Non Sig.	Non Sig.
355	ENSMUSG00000102317	Gm37628	Non Sig.	Non Sig.	Non Sig.
356	ENSMUSG00000103563	8030445P17Rik	Non Sig.	Non Sig.	Non Sig.
357	ENSMUSG00000102465	Gm38198	Non Sig.	Non Sig.	Non Sig.
358	ENSMUSG00000102659	Gm37077	Non Sig.	Non Sig.	Non Sig.
359	ENSMUSG00000103924	Gm37895	Non Sig.	Non Sig.	Non Sig.
360	ENSMUSG00000104132	Gm36952	Non Sig.	Non Sig.	Non Sig.
361	ENSMUSG00000102747	Gm37602	Non Sig.	Non Sig.	Non Sig.
362	ENSMUSG00000102386	2900022M07Rik	Non Sig.	Non Sig.	Non Sig.
363	ENSMUSG00000103004	2900002M20Rik	Non Sig.	Non Sig.	Non Sig.
364	ENSMUSG00000104516	Gm9884	Non Sig.	Non Sig.	Non Sig.
365	ENSMUSG00000101618	Gm18443	Non Sig.	Non Sig.	Non Sig.
366	ENSMUSG00000099458	Gm19123	Non Sig.	Non Sig.	Non Sig.
367	ENSMUSG00000088111	Gm24064	Non Sig.	Non Sig.	Non Sig.
368	ENSMUSG00000073722	4931408C20Rik	Non Sig.	Non Sig.	Non Sig.
369	ENSMUSG00000095256	n-R5s209	Non Sig.	Non Sig.	Non Sig.
370	ENSMUSG00000100310	Gm19641	Non Sig.	Non Sig.	Non Sig.
371	ENSMUSG00000101514	Gm5524	Non Sig.	Non Sig.	Non Sig.
372	ENSMUSG00000101033	Gm18776	Non Sig.	Non Sig.	Non Sig.
373	ENSMUSG00000101372	Gm19028	Non Sig.	Non Sig.	Non Sig.
374	ENSMUSG00000103241	Gm38089	Non Sig.	Non Sig.	Non Sig.
375	ENSMUSG00000086240	Gm7846	Non Sig.	Non Sig.	Non Sig.
376	ENSMUSG00000048411	Gm597	Non Sig.	Non Sig.	Non Sig.
377	ENSMUSG00000081557	Gm5697	Non Sig.	Non Sig.	Non Sig.
378	ENSMUSG00000058590	Gm6462	Non Sig.	Non Sig.	Non Sig.
379	ENSMUSG00000101235	Gm18033	Non Sig.	Non Sig.	Non Sig.
380	ENSMUSG00000064433	Gm25586	Non Sig.	Non Sig.	Non Sig.
381	ENSMUSG00000080625	Gm22679	Non Sig.	Non Sig.	Non Sig.
382	ENSMUSG00000080391	Gm23785	Non Sig.	Non Sig.	Non Sig.
383	ENSMUSG00000099257	Mir6342	Non Sig.	Non Sig.	Non Sig.
384	ENSMUSG00000099492	Gm5525	Non Sig.	Non Sig.	Non Sig.
385	ENSMUSG00000101726	Gm7858	Non Sig.	Non Sig.	Non Sig.
386	ENSMUSG00000096829	Gm23771	Non Sig.	Non Sig.	Non Sig.
387	ENSMUSG00000098883	Gm27430	Non Sig.	Non Sig.	Non Sig.
388	ENSMUSG00000053185	Gm9898	Non Sig.	Non Sig.	Non Sig.
389	ENSMUSG00000100261	Gm6473	Non Sig.	Non Sig.	Non Sig.
390	ENSMUSG00000101180	Gm2914	Non Sig.	Non Sig.	Non Sig.
391	ENSMUSG00000048874	Phf3	Non Sig.	Non Sig.	Non Sig.
392	ENSMUSG00000103783	Gm37522	Non Sig.	Non Sig.	Non Sig.
393	ENSMUSG00000104315	Gm37906	Non Sig.	Non Sig.	Non Sig.
394	ENSMUSG00000026064	Ptp4a1	Non Sig.	Non Sig.	Non Sig.
395	ENSMUSG00000086151	Gm5698	Non Sig.	Non Sig.	Non Sig.
396	ENSMUSG00000086726	Gm9458	Non Sig.	Non Sig.	Non Sig.
397	ENSMUSG00000087346	Gm5699	Non Sig.	Non Sig.	Non Sig.
398	ENSMUSG00000100371	Gm29669	Non Sig.	Non Sig.	Non Sig.
399	ENSMUSG00000100237	Gm28644	Non Sig.	Non Sig.	Non Sig.
400	ENSMUSG00000098529	Gm27362	Non Sig.	Non Sig.	Non Sig.
401	ENSMUSG00000086727	4931428L18Rik	Non Sig.	Non Sig.	Non Sig.
402	ENSMUSG00000100910	Gm29128	Non Sig.	Non Sig.	Non Sig.
403	ENSMUSG00000099796	Gm7893	Non Sig.	Non Sig.	Non Sig.
404	ENSMUSG00000050217	Lgsn	Non Sig.	Non Sig.	Non Sig.
405	ENSMUSG00000026063	Pih1d3	Non Sig.	Non Sig.	Non Sig.
406	ENSMUSG00000077664	Gm26145	Non Sig.	Non Sig.	Non Sig.
407	ENSMUSG00000100205	Gm4850	Non Sig.	Non Sig.	Non Sig.
408	ENSMUSG00000100592	Gm28645	Non Sig.	Non Sig.	Non Sig.
409	ENSMUSG00000094215	Gm6489	Non Sig.	Non Sig.	Non Sig.
410	ENSMUSG00000101093	Gm10307	Non Sig.	Non Sig.	Non Sig.
411	ENSMUSG00000070960	Gm19680	Non Sig.	Non Sig.	Non Sig.
412	ENSMUSG00000088620	Gm23032	Non Sig.	Non Sig.	Non Sig.
413	ENSMUSG00000082159	Gm7910	Non Sig.	Non Sig.	Non Sig.
414	ENSMUSG00000026058	Khdrbs2	Non Sig.	Non Sig.	Non Sig.
415	ENSMUSG00000064688	Gm25814	Non Sig.	Non Sig.	Non Sig.
416	ENSMUSG00000103482	Gm37999	Non Sig.	Non Sig.	Non Sig.
417	ENSMUSG00000104498	Gm37110	Non Sig.	Non Sig.	Non Sig.
418	ENSMUSG00000104313	Gm37911	Non Sig.	Non Sig.	Non Sig.
419	ENSMUSG00000102865	Gm9839	Non Sig.	Non Sig.	Non Sig.
420	ENSMUSG00000102321	Gm37792	Non Sig.	Non Sig.	Non Sig.
421	ENSMUSG00000091318	Gm5415	Non Sig.	Non Sig.	Non Sig.
422	ENSMUSG00000089489	Gm24732	Non Sig.	Non Sig.	Non Sig.
423	ENSMUSG00000104433	Gm37426	Non Sig.	Non Sig.	Non Sig.
424	ENSMUSG00000089395	Gm23024	Non Sig.	Non Sig.	Non Sig.
425	ENSMUSG00000102926	Gm37151	Non Sig.	Non Sig.	Non Sig.
426	ENSMUSG00000100497	Gm28624	Non Sig.	Non Sig.	Non Sig.
427	ENSMUSG00000102917	Gm37724	Non Sig.	Non Sig.	Non Sig.
428	ENSMUSG00000100481	Gm7114	Non Sig.	Non Sig.	Non Sig.
429	ENSMUSG00000100590	Gm4785	Non Sig.	Non Sig.	Non Sig.
430	ENSMUSG00000088750	Gm24901	Non Sig.	Non Sig.	Non Sig.
431	ENSMUSG00000104230	Gm37591	Non Sig.	Non Sig.	Non Sig.
432	ENSMUSG00000101754	Gm2987	Non Sig.	Non Sig.	Non Sig.
433	ENSMUSG00000065223	Gm25792	Non Sig.	Non Sig.	Non Sig.
434	ENSMUSG00000100318	Gm18799	Non Sig.	Non Sig.	Non Sig.
435	ENSMUSG00000101612	Gm7933	Non Sig.	Non Sig.	Non Sig.
436	ENSMUSG00000065260	Gm23453	Non Sig.	Non Sig.	Non Sig.
437	ENSMUSG00000026134	Prim2	Non Sig.	Non Sig.	Non Sig.
438	ENSMUSG00000101682	Gm29228	Non Sig.	Non Sig.	Non Sig.
439	ENSMUSG00000102714	Gm37618	Non Sig.	Non Sig.	Non Sig.
440	ENSMUSG00000102093	Gm17813	Non Sig.	Non Sig.	Non Sig.
441	ENSMUSG00000103746	1700001G17Rik	Non Sig.	Non Sig.	Non Sig.
442	ENSMUSG00000102198	Gm38173	Non Sig.	Non Sig.	Non Sig.
443	ENSMUSG00000004768	Rab23	Non Sig.	Non Sig.	Non Sig.
444	ENSMUSG00000042215	Bag2	Non Sig.	Up	Non Sig.
445	ENSMUSG00000103072	Gm37905	Non Sig.	Non Sig.	Non Sig.
446	ENSMUSG00000042197	Zfp451	Non Sig.	Non Sig.	Non Sig.
447	ENSMUSG00000081402	Gm15455	Non Sig.	Non Sig.	Non Sig.
448	ENSMUSG00000042182	Bend6	Non Sig.	Non Sig.	Non Sig.
449	ENSMUSG00000104416	Gm37067	Non Sig.	Non Sig.	Non Sig.
450	ENSMUSG00000026131	Dst	Non Sig.	Non Sig.	Non Sig.
451	ENSMUSG00000103596	Gm37354	Non Sig.	Non Sig.	Non Sig.
452	ENSMUSG00000099382	Gm28631	Non Sig.	Non Sig.	Non Sig.
453	ENSMUSG00000084506	Gm23792	Non Sig.	Non Sig.	Non Sig.
454	ENSMUSG00000103364	Gm38157	Non Sig.	Non Sig.	Non Sig.
455	ENSMUSG00000105982	Mir6896	Non Sig.	Non Sig.	Non Sig.
456	ENSMUSG00000096992	Gm26788	Non Sig.	Non Sig.	Non Sig.
457	ENSMUSG00000104475	D630036G22Rik	Non Sig.	Non Sig.	Non Sig.
458	ENSMUSG00000103001	A930005N03Rik	Non Sig.	Non Sig.	Non Sig.
459	ENSMUSG00000104397	Gm37958	Non Sig.	Non Sig.	Non Sig.
460	ENSMUSG00000102839	Gm37385	Non Sig.	Non Sig.	Non Sig.
461	ENSMUSG00000101206	Gm5266	Non Sig.	Non Sig.	Non Sig.
462	ENSMUSG00000101462	Gm3052	Non Sig.	Non Sig.	Non Sig.
463	ENSMUSG00000102336	Gm37233	Non Sig.	Non Sig.	Non Sig.
464	ENSMUSG00000092852	Mir5103	Non Sig.	Non Sig.	Non Sig.
465	ENSMUSG00000042111	Ccdc115	Non Sig.	Non Sig.	Non Sig.
466	ENSMUSG00000101711	Gm28306	Non Sig.	Non Sig.	Non Sig.
467	ENSMUSG00000026127	Imp4	Non Sig.	Non Sig.	Non Sig.
468	ENSMUSG00000026126	Ptpn18	Non Sig.	Non Sig.	Non Sig.
469	ENSMUSG00000100280	Gm28417	Non Sig.	Non Sig.	Non Sig.
470	ENSMUSG00000101223	4930568A12Rik	Non Sig.	Non Sig.	Non Sig.
471	ENSMUSG00000026125	Prss39	Non Sig.	Non Sig.	Non Sig.
472	ENSMUSG00000101116	Gm28416	Non Sig.	Non Sig.	Non Sig.
473	ENSMUSG00000026124	Cfc1	Non Sig.	Non Sig.	Non Sig.
474	ENSMUSG00000101803	Gm28419	Non Sig.	Non Sig.	Non Sig.
475	ENSMUSG00000037529	Prss40	Non Sig.	Non Sig.	Non Sig.
476	ENSMUSG00000045815	1700101I19Rik	Non Sig.	Non Sig.	Non Sig.
477	ENSMUSG00000045174	Amer3	Non Sig.	Non Sig.	Non Sig.
478	ENSMUSG00000100524	Gm28418	Non Sig.	Non Sig.	Non Sig.
479	ENSMUSG00000102499	Gm36984	Non Sig.	Non Sig.	Non Sig.
480	ENSMUSG00000103521	Gm29730	Non Sig.	Non Sig.	Non Sig.
481	ENSMUSG00000104098	AA619741	Non Sig.	Non Sig.	Non Sig.
482	ENSMUSG00000037509	Arhgef4	Non Sig.	Non Sig.	Non Sig.
483	ENSMUSG00000102537	Gm37224	Non Sig.	Non Sig.	Non Sig.
484	ENSMUSG00000102612	Gm37845	Non Sig.	Non Sig.	Non Sig.
485	ENSMUSG00000104002	Gm38336	Non Sig.	Non Sig.	Non Sig.
486	ENSMUSG00000037503	Fam168b	Non Sig.	Non Sig.	Non Sig.
487	ENSMUSG00000104358	Gm37127	Non Sig.	Non Sig.	Non Sig.
488	ENSMUSG00000026123	Plekhb2	Non Sig.	Non Sig.	Non Sig.
489	ENSMUSG00000103716	Gm19430	Non Sig.	Non Sig.	Non Sig.
490	ENSMUSG00000103548	Gm37670	Non Sig.	Non Sig.	Non Sig.
491	ENSMUSG00000103760	Gm8009	Non Sig.	Non Sig.	Non Sig.
492	ENSMUSG00000103997	Gm38027	Non Sig.	Non Sig.	Non Sig.
493	ENSMUSG00000077231	Gm25096	Non Sig.	Non Sig.	Non Sig.
494	ENSMUSG00000104417	Gm37068	Non Sig.	Non Sig.	Non Sig.
495	ENSMUSG00000064601	Gm25634	Non Sig.	Non Sig.	Non Sig.
496	ENSMUSG00000101714	Gm28415	Non Sig.	Non Sig.	Non Sig.
497	ENSMUSG00000102531	1110002O04Rik	Non Sig.	Non Sig.	Non Sig.
498	ENSMUSG00000103096	Gm8022	Non Sig.	Non Sig.	Non Sig.
499	ENSMUSG00000102279	Gm37146	Non Sig.	Non Sig.	Non Sig.
500	ENSMUSG00000103708	Gm33222	Non Sig.	Non Sig.	Non Sig.
501	ENSMUSG00000104201	4930535G08Rik	Non Sig.	Non Sig.	Non Sig.
502	ENSMUSG00000102434	Gm38049	Non Sig.	Non Sig.	Non Sig.
503	ENSMUSG00000045216	Hs6st1	Non Sig.	Non Sig.	Non Sig.
504	ENSMUSG00000104523	Gm37335	Non Sig.	Non Sig.	Non Sig.
505	ENSMUSG00000102202	Gm33280	Non Sig.	Non Sig.	Non Sig.
506	ENSMUSG00000037470	Uggt1	Non Sig.	Non Sig.	Non Sig.
507	ENSMUSG00000098752	Mir6897	Non Sig.	Non Sig.	Non Sig.
508	ENSMUSG00000047180	Neurl3	Non Sig.	Non Sig.	Non Sig.
509	ENSMUSG00000037447	Arid5a	Non Sig.	Non Sig.	Non Sig.
510	ENSMUSG00000102762	4930403P22Rik	Non Sig.	Non Sig.	Non Sig.
511	ENSMUSG00000010453	Kansl3	Non Sig.	Non Sig.	Non Sig.
512	ENSMUSG00000098680	Mir6898	Non Sig.	Non Sig.	Non Sig.
513	ENSMUSG00000037432	Fer1l5	Non Sig.	Non Sig.	Non Sig.
514	ENSMUSG00000001143	Lman2l	Non Sig.	Non Sig.	Non Sig.
515	ENSMUSG00000037408	Cnnm4	Non Sig.	Non Sig.	Non Sig.
516	ENSMUSG00000104316	Gm37909	Non Sig.	Non Sig.	Non Sig.
517	ENSMUSG00000106081	AC084391.1	Non Sig.	Non Sig.	Non Sig.
518	ENSMUSG00000001138	Cnnm3	Non Sig.	Non Sig.	Non Sig.
519	ENSMUSG00000102845	Gm38033	Non Sig.	Non Sig.	Non Sig.
520	ENSMUSG00000067653	Ankrd23	Non Sig.	Non Sig.	Non Sig.
521	ENSMUSG00000109510	Gm43543	Non Sig.	Non Sig.	Non Sig.
522	ENSMUSG00000079610	Ankrd39	Non Sig.	Non Sig.	Non Sig.
523	ENSMUSG00000026121	Sema4c	Non Sig.	Non Sig.	Non Sig.
524	ENSMUSG00000087589	D430040D24Rik	Non Sig.	Non Sig.	Non Sig.
525	ENSMUSG00000046337	Fam178b	Non Sig.	Non Sig.	Non Sig.
526	ENSMUSG00000089906	Gm6428	Non Sig.	Non Sig.	Non Sig.
527	ENSMUSG00000077939	Gm24133	Non Sig.	Non Sig.	Non Sig.
528	ENSMUSG00000061518	Cox5b	Non Sig.	Non Sig.	Non Sig.
529	ENSMUSG00000037351	Actr1b	Non Sig.	Non Sig.	Non Sig.
530	ENSMUSG00000102416	4933424G06Rik	Non Sig.	Non Sig.	Non Sig.
531	ENSMUSG00000104237	Gm33533	Non Sig.	Non Sig.	Non Sig.
532	ENSMUSG00000026117	Zap70	Non Sig.	Non Sig.	Non Sig.
533	ENSMUSG00000097291	Gm18828	Non Sig.	Non Sig.	Non Sig.
534	ENSMUSG00000026116	Tmem131	Non Sig.	Non Sig.	Non Sig.
535	ENSMUSG00000103016	Gm37506	Non Sig.	Non Sig.	Non Sig.
536	ENSMUSG00000102930	Gm38115	Non Sig.	Non Sig.	Non Sig.
537	ENSMUSG00000103159	F830112A20Rik	Non Sig.	Non Sig.	Non Sig.
538	ENSMUSG00000080054	Rpl12-ps1	Non Sig.	Non Sig.	Non Sig.
539	ENSMUSG00000095944	n-R5s210	Non Sig.	Non Sig.	Non Sig.
540	ENSMUSG00000050122	Vwa3b	Non Sig.	Non Sig.	Non Sig.
541	ENSMUSG00000103603	Gm37020	Non Sig.	Non Sig.	Non Sig.
542	ENSMUSG00000026114	Cnga3	Non Sig.	Non Sig.	Non Sig.
543	ENSMUSG00000102231	1700074A21Rik	Non Sig.	Non Sig.	Non Sig.
544	ENSMUSG00000026113	Inpp4a	Non Sig.	Non Sig.	Non Sig.
545	ENSMUSG00000086064	4930439A04Rik	Non Sig.	Non Sig.	Non Sig.
546	ENSMUSG00000102879	Gm37135	Non Sig.	Non Sig.	Non Sig.
547	ENSMUSG00000026112	Coa5	Non Sig.	Non Sig.	Non Sig.
548	ENSMUSG00000026111	Unc50	Non Sig.	Non Sig.	Non Sig.
549	ENSMUSG00000026110	Mgat4a	Non Sig.	Non Sig.	Non Sig.
550	ENSMUSG00000103948	4930594C11Rik	Non Sig.	Non Sig.	Non Sig.
551	ENSMUSG00000087233	4930594C11Rik	Non Sig.	Non Sig.	Non Sig.
552	ENSMUSG00000026090	2010300C02Rik	Non Sig.	Non Sig.	Non Sig.
553	ENSMUSG00000089767	4930556I23Rik	Non Sig.	Non Sig.	Non Sig.
554	ENSMUSG00000104365	4930470B04Rik	Non Sig.	Non Sig.	Non Sig.
555	ENSMUSG00000102650	Gm19863	Non Sig.	Non Sig.	Non Sig.
556	ENSMUSG00000060771	Tsga10	Non Sig.	Non Sig.	Non Sig.
557	ENSMUSG00000097268	Gm26805	Non Sig.	Non Sig.	Non Sig.
558	ENSMUSG00000037216	Lipt1	Non Sig.	Non Sig.	Non Sig.
559	ENSMUSG00000026088	Mitd1	Non Sig.	Non Sig.	Non Sig.
560	ENSMUSG00000026087	Mrpl30	Non Sig.	Non Sig.	Non Sig.
561	ENSMUSG00000061584	Lyg2	Non Sig.	Non Sig.	Non Sig.
562	ENSMUSG00000087374	Gm15457	Non Sig.	Non Sig.	Non Sig.
563	ENSMUSG00000026085	Lyg1	Non Sig.	Non Sig.	Non Sig.
564	ENSMUSG00000089141	Gm23409	Non Sig.	Non Sig.	Non Sig.
565	ENSMUSG00000058407	Txndc9	Non Sig.	Non Sig.	Non Sig.
566	ENSMUSG00000026083	Eif5b	Non Sig.	Non Sig.	Non Sig.
567	ENSMUSG00000026082	Rev1	Non Sig.	Non Sig.	Non Sig.
568	ENSMUSG00000103804	Gm37062	Non Sig.	Non Sig.	Non Sig.
569	ENSMUSG00000102716	Gm5099	Non Sig.	Non Sig.	Non Sig.
570	ENSMUSG00000037138	Aff3	Non Sig.	Non Sig.	Non Sig.
571	ENSMUSG00000085391	Gm16150	Non Sig.	Non Sig.	Non Sig.
572	ENSMUSG00000085280	Gm16151	Non Sig.	Non Sig.	Non Sig.
573	ENSMUSG00000087131	Gm16152	Non Sig.	Non Sig.	Non Sig.
574	ENSMUSG00000102984	Gm34727	Non Sig.	Non Sig.	Non Sig.
575	ENSMUSG00000102541	Gm38135	Non Sig.	Non Sig.	Non Sig.
576	ENSMUSG00000103531	2610300A13Rik	Non Sig.	Non Sig.	Non Sig.
577	ENSMUSG00000048814	Lonrf2	Non Sig.	Non Sig.	Non Sig.
578	ENSMUSG00000026080	Chst10	Non Sig.	Non Sig.	Non Sig.
579	ENSMUSG00000103647	Gm37707	Non Sig.	Non Sig.	Non Sig.
580	ENSMUSG00000102447	Gm6621	Non Sig.	Non Sig.	Non Sig.
581	ENSMUSG00000067604	Nms	Non Sig.	Non Sig.	Non Sig.
582	ENSMUSG00000026078	Pdcl3	Non Sig.	Non Sig.	Non Sig.
583	ENSMUSG00000103046	Gm37309	Non Sig.	Non Sig.	Non Sig.
584	ENSMUSG00000104188	Gm37821	Non Sig.	Non Sig.	Non Sig.
585	ENSMUSG00000103182	Gm37091	Non Sig.	Non Sig.	Non Sig.
586	ENSMUSG00000098833	Mir6349	Non Sig.	Non Sig.	Non Sig.
587	ENSMUSG00000026077	Npas2	Non Sig.	Non Sig.	Non Sig.
588	ENSMUSG00000092553	Gm20428	Non Sig.	Non Sig.	Non Sig.
589	ENSMUSG00000092563	Gm3617	Non Sig.	Non Sig.	Non Sig.
590	ENSMUSG00000073702	Rpl31	Non Sig.	Non Sig.	Non Sig.
591	ENSMUSG00000003134	Tbc1d8	Non Sig.	Non Sig.	Non Sig.
592	ENSMUSG00000102607	Gm37265	Non Sig.	Non Sig.	Non Sig.
593	ENSMUSG00000104827	Gm24826	Non Sig.	Non Sig.	Non Sig.
594	ENSMUSG00000065629	Gm24826	Non Sig.	Non Sig.	Non Sig.
595	ENSMUSG00000003135	Cnot11	Non Sig.	Non Sig.	Non Sig.
596	ENSMUSG00000085894	Gm15832	Non Sig.	Non Sig.	Non Sig.
597	ENSMUSG00000077704	Snord89	Non Sig.	Non Sig.	Non Sig.
598	ENSMUSG00000048234	Rnf149	Non Sig.	Non Sig.	Non Sig.
599	ENSMUSG00000064936	Gm23722	Non Sig.	Non Sig.	Non Sig.
600	ENSMUSG00000102471	Gm5100	Non Sig.	Non Sig.	Non Sig.
601	ENSMUSG00000050967	Creg2	Non Sig.	Non Sig.	Non Sig.
602	ENSMUSG00000097083	D930019O06Rik	Non Sig.	Non Sig.	Non Sig.
603	ENSMUSG00000057173	Rfx8	Non Sig.	Non Sig.	Non Sig.
604	ENSMUSG00000091937	Gm3646	Non Sig.	Non Sig.	Non Sig.
605	ENSMUSG00000101634	1700066B17Rik	Non Sig.	Non Sig.	Non Sig.
606	ENSMUSG00000026074	Map4k4	Non Sig.	Non Sig.	Non Sig.
607	ENSMUSG00000102985	4930456G14Rik	Non Sig.	Non Sig.	Non Sig.
608	ENSMUSG00000026073	Il1r2	Non Sig.	Non Sig.	Non Sig.
609	ENSMUSG00000097899	Gm16894	Non Sig.	Non Sig.	Non Sig.
610	ENSMUSG00000102975	Gm37347	Non Sig.	Non Sig.	Non Sig.
611	ENSMUSG00000026072	Il1r1	Non Sig.	Non Sig.	Non Sig.
612	ENSMUSG00000103560	Gm38070	Non Sig.	Non Sig.	Non Sig.
613	ENSMUSG00000070942	Il1rl2	Non Sig.	Non Sig.	Non Sig.
614	ENSMUSG00000103230	Gm17970	Non Sig.	Non Sig.	Non Sig.
615	ENSMUSG00000026069	Il1rl1	Non Sig.	Non Sig.	Non Sig.
616	ENSMUSG00000026070	Il18r1	Non Sig.	Non Sig.	Non Sig.
617	ENSMUSG00000026068	Il18rap	Non Sig.	Non Sig.	Non Sig.
618	ENSMUSG00000104441	Gm35801	Non Sig.	Non Sig.	Non Sig.
619	ENSMUSG00000026065	Slc9a4	Non Sig.	Non Sig.	Non Sig.
620	ENSMUSG00000102676	Gm37435	Non Sig.	Non Sig.	Non Sig.
621	ENSMUSG00000026062	Slc9a2	Non Sig.	Non Sig.	Non Sig.
622	ENSMUSG00000103679	Gm37623	Non Sig.	Non Sig.	Non Sig.
623	ENSMUSG00000103270	Gm37915	Non Sig.	Non Sig.	Non Sig.
624	ENSMUSG00000041945	Mfsd9	Non Sig.	Non Sig.	Non Sig.
625	ENSMUSG00000079588	Tmem182	Non Sig.	Non Sig.	Non Sig.
626	ENSMUSG00000094136	Gm5973	Non Sig.	Non Sig.	Non Sig.
627	ENSMUSG00000104072	4930448I06Rik	Non Sig.	Non Sig.	Non Sig.
628	ENSMUSG00000100185	Gm28634	Non Sig.	Non Sig.	Non Sig.
629	ENSMUSG00000100832	Gm29260	Non Sig.	Non Sig.	Non Sig.
630	ENSMUSG00000100178	Gm5267	Non Sig.	Non Sig.	Non Sig.
631	ENSMUSG00000101877	Gm8176	Non Sig.	Non Sig.	Non Sig.
632	ENSMUSG00000053640	Gm9915	Non Sig.	Non Sig.	Non Sig.
633	ENSMUSG00000101919	Gm29664	Non Sig.	Non Sig.	Non Sig.
634	ENSMUSG00000101299	Gm28175	Non Sig.	Non Sig.	Non Sig.
635	ENSMUSG00000100180	Gm28140	Non Sig.	Non Sig.	Non Sig.
636	ENSMUSG00000103106	Gm37047	Non Sig.	Non Sig.	Non Sig.
637	ENSMUSG00000060424	Pantr1	Non Sig.	Non Sig.	Non Sig.
638	ENSMUSG00000104199	4930420N18Rik	Non Sig.	Non Sig.	Non Sig.
639	ENSMUSG00000093436	Gm20646	Non Sig.	Non Sig.	Non Sig.
640	ENSMUSG00000045515	Pou3f3	Non Sig.	Non Sig.	Non Sig.
641	ENSMUSG00000097063	Pantr2	Non Sig.	Non Sig.	Non Sig.
642	ENSMUSG00000099784	Dalir	Non Sig.	Non Sig.	Non Sig.
643	ENSMUSG00000060679	Mrps9	Non Sig.	Non Sig.	Non Sig.
644	ENSMUSG00000077448	Gm23126	Non Sig.	Non Sig.	Non Sig.
645	ENSMUSG00000041907	Gpr45	Non Sig.	Non Sig.	Non Sig.
646	ENSMUSG00000089088	Gm24001	Non Sig.	Non Sig.	Non Sig.
647	ENSMUSG00000070939	Tgfbrap1	Non Sig.	Non Sig.	Non Sig.
648	ENSMUSG00000100269	Gm28782	Non Sig.	Non Sig.	Non Sig.
649	ENSMUSG00000041878	8430432A02Rik	Non Sig.	Non Sig.	Non Sig.
650	ENSMUSG00000010290	AI597479	Non Sig.	Non Sig.	Non Sig.
651	ENSMUSG00000008136	Fhl2	Non Sig.	Up	Up
652	ENSMUSG00000094497	Gm8210	Non Sig.	Non Sig.	Non Sig.
653	ENSMUSG00000099576	Gm29040	Non Sig.	Non Sig.	Non Sig.
654	ENSMUSG00000099694	Gm29610	Non Sig.	Non Sig.	Non Sig.
655	ENSMUSG00000101923	Gm29041	Non Sig.	Non Sig.	Non Sig.
656	ENSMUSG00000066877	Nck2	Non Sig.	Non Sig.	Non Sig.
657	ENSMUSG00000103422	Gm37536	Non Sig.	Non Sig.	Non Sig.
658	ENSMUSG00000103945	Gm38228	Non Sig.	Non Sig.	Non Sig.
659	ENSMUSG00000026051	1500015O10Rik	Non Sig.	Non Sig.	Non Sig.
660	ENSMUSG00000100764	Gm29155	Non Sig.	Non Sig.	Non Sig.
661	ENSMUSG00000100635	Gm29157	Non Sig.	Non Sig.	Non Sig.
662	ENSMUSG00000100480	Gm29156	Non Sig.	Non Sig.	Non Sig.
663	ENSMUSG00000057363	Uxs1	Non Sig.	Non Sig.	Non Sig.
664	ENSMUSG00000090243	Gm16103	Non Sig.	Non Sig.	Non Sig.
665	ENSMUSG00000100701	Gm19587	Non Sig.	Non Sig.	Non Sig.
666	ENSMUSG00000101395	Gm8241	Non Sig.	Non Sig.	Non Sig.
667	ENSMUSG00000088848	Gm26352	Non Sig.	Non Sig.	Non Sig.
668	ENSMUSG00000095757	Gm24180	Non Sig.	Non Sig.	Non Sig.
669	ENSMUSG00000041763	Tpp2	Non Sig.	Non Sig.	Non Sig.
670	ENSMUSG00000047343	Mettl21c	Non Sig.	Non Sig.	Non Sig.
671	ENSMUSG00000090106	Gm15838	Non Sig.	Non Sig.	Non Sig.
672	ENSMUSG00000091844	Gm8251	Non Sig.	Non Sig.	Non Sig.
673	ENSMUSG00000026049	Tex30	Non Sig.	Non Sig.	Non Sig.
674	ENSMUSG00000101104	Gm29247	Non Sig.	Non Sig.	Non Sig.
675	ENSMUSG00000026047	Kdelc1	Non Sig.	Non Sig.	Non Sig.
676	ENSMUSG00000041684	Bivm	Non Sig.	Non Sig.	Non Sig.
677	ENSMUSG00000026048	Ercc5	Non Sig.	Non Sig.	Non Sig.
678	ENSMUSG00000046828	Mettl21e	Non Sig.	Non Sig.	Non Sig.
679	ENSMUSG00000089703	Gm15833	Non Sig.	Non Sig.	Non Sig.
680	ENSMUSG00000100966	Gm5700	Non Sig.	Non Sig.	Non Sig.
681	ENSMUSG00000100769	Gm28893	Non Sig.	Non Sig.	Non Sig.
682	ENSMUSG00000101567	Txn-ps1	Non Sig.	Non Sig.	Non Sig.
683	ENSMUSG00000056870	Gulp1	Non Sig.	Up	Non Sig.
684	ENSMUSG00000102319	Gm37626	Non Sig.	Non Sig.	Non Sig.
685	ENSMUSG00000089877	Gm16102	Non Sig.	Non Sig.	Non Sig.
686	ENSMUSG00000101701	4930521E06Rik	Non Sig.	Non Sig.	Non Sig.
687	ENSMUSG00000103071	Gm38110	Non Sig.	Non Sig.	Down
688	ENSMUSG00000100434	Gm3489	Non Sig.	Non Sig.	Non Sig.
689	ENSMUSG00000100013	Gm19480	Non Sig.	Non Sig.	Non Sig.
690	ENSMUSG00000101251	Gm3496	Non Sig.	Non Sig.	Non Sig.
691	ENSMUSG00000101937	Gm5268	Non Sig.	Non Sig.	Non Sig.
692	ENSMUSG00000026043	Col3a1	Non Sig.	Non Sig.	Non Sig.
693	ENSMUSG00000105211	AC125167.1	Non Sig.	Non Sig.	Non Sig.
694	ENSMUSG00000026042	Col5a2	Non Sig.	Non Sig.	Non Sig.
695	ENSMUSG00000104476	Gm38211	Non Sig.	Non Sig.	Non Sig.
696	ENSMUSG00000100218	Gm8296	Non Sig.	Non Sig.	Non Sig.
697	ENSMUSG00000100361	Gm7063	Non Sig.	Non Sig.	Non Sig.
698	ENSMUSG00000100894	Gm8304	Non Sig.	Non Sig.	Non Sig.
699	ENSMUSG00000095121	Gm23216	Non Sig.	Non Sig.	Non Sig.
700	ENSMUSG00000065255	Gm23974	Non Sig.	Non Sig.	Non Sig.
701	ENSMUSG00000100843	Gm8307	Non Sig.	Non Sig.	Non Sig.
702	ENSMUSG00000087764	Gm23984	Non Sig.	Non Sig.	Non Sig.
703	ENSMUSG00000025995	Wdr75	Non Sig.	Non Sig.	Non Sig.
704	ENSMUSG00000099850	Gm28906	Non Sig.	Non Sig.	Non Sig.
705	ENSMUSG00000084817	Gm5526	Non Sig.	Up	Non Sig.
706	ENSMUSG00000098549	Gm5269	Non Sig.	Non Sig.	Non Sig.
707	ENSMUSG00000099381	Gm18303	Non Sig.	Non Sig.	Non Sig.
708	ENSMUSG00000025993	Slc40a1	Non Sig.	Non Sig.	Non Sig.
709	ENSMUSG00000099946	Gm9496	Non Sig.	Non Sig.	Non Sig.
710	ENSMUSG00000070896	Rpl23a-ps1	Non Sig.	Non Sig.	Non Sig.
711	ENSMUSG00000090682	Gm3852	Non Sig.	Non Sig.	Non Sig.
712	ENSMUSG00000044457	Stk-ps2	Non Sig.	Non Sig.	Non Sig.
713	ENSMUSG00000099432	Gm18849	Non Sig.	Non Sig.	Non Sig.
714	ENSMUSG00000041144	Dnah7b	Non Sig.	Non Sig.	Non Sig.
715	ENSMUSG00000096047	n-R5s211	Non Sig.	Non Sig.	Non Sig.
716	ENSMUSG00000101262	Gm8326	Non Sig.	Non Sig.	Non Sig.
717	ENSMUSG00000101337	Dnah7c	Non Sig.	Non Sig.	Non Sig.
718	ENSMUSG00000025986	Slc39a10	Non Sig.	Non Sig.	Up
719	ENSMUSG00000100213	Gm28151	Non Sig.	Non Sig.	Non Sig.
720	ENSMUSG00000103129	Gm37393	Non Sig.	Non Sig.	Non Sig.
721	ENSMUSG00000100160	Gm28527	Non Sig.	Non Sig.	Non Sig.
722	ENSMUSG00000101921	Gm28825	Non Sig.	Non Sig.	Non Sig.
723	ENSMUSG00000101447	Gm28826	Non Sig.	Non Sig.	Non Sig.
724	ENSMUSG00000081185	Gm4852	Non Sig.	Non Sig.	Non Sig.
725	ENSMUSG00000103246	Gm38090	Non Sig.	Non Sig.	Non Sig.
726	ENSMUSG00000098876	Mir6350	Non Sig.	Non Sig.	Non Sig.
727	ENSMUSG00000100530	Gm18117	Non Sig.	Non Sig.	Non Sig.
728	ENSMUSG00000104067	Gm37196	Non Sig.	Non Sig.	Non Sig.
729	ENSMUSG00000100033	Gm8337	Non Sig.	Non Sig.	Non Sig.
730	ENSMUSG00000094968	Gm22419	Non Sig.	Non Sig.	Non Sig.
731	ENSMUSG00000088017	Gm23829	Non Sig.	Non Sig.	Non Sig.
732	ENSMUSG00000101996	Gm19206	Non Sig.	Non Sig.	Non Sig.
733	ENSMUSG00000096973	Gm5974	Non Sig.	Non Sig.	Non Sig.
734	ENSMUSG00000064943	Gm23240	Non Sig.	Non Sig.	Non Sig.
735	ENSMUSG00000100866	Gm28830	Non Sig.	Non Sig.	Non Sig.
736	ENSMUSG00000101721	Gm8354	Non Sig.	Non Sig.	Non Sig.
737	ENSMUSG00000099376	Gm19124	Non Sig.	Non Sig.	Non Sig.
738	ENSMUSG00000097883	Gm8357	Non Sig.	Non Sig.	Non Sig.
739	ENSMUSG00000092790	Gm22693	Non Sig.	Non Sig.	Non Sig.
740	ENSMUSG00000099698	Gm28740	Non Sig.	Non Sig.	Non Sig.
741	ENSMUSG00000099454	Gm8367	Non Sig.	Non Sig.	Non Sig.
742	ENSMUSG00000051616	C230029F24Rik	Non Sig.	Non Sig.	Non Sig.
743	ENSMUSG00000099627	Gm6757	Non Sig.	Non Sig.	Non Sig.
744	ENSMUSG00000099577	Gm3605	Non Sig.	Non Sig.	Non Sig.
745	ENSMUSG00000099882	Gm28388	Non Sig.	Non Sig.	Non Sig.
746	ENSMUSG00000101760	Gm8384	Non Sig.	Non Sig.	Non Sig.
747	ENSMUSG00000099608	4933411E06Rik	Non Sig.	Non Sig.	Non Sig.
748	ENSMUSG00000099864	Gm8391	Non Sig.	Non Sig.	Non Sig.
749	ENSMUSG00000098249	Gm27330	Non Sig.	Non Sig.	Non Sig.
750	ENSMUSG00000100451	Gm29665	Non Sig.	Non Sig.	Non Sig.
751	ENSMUSG00000099941	Gm20118	Non Sig.	Non Sig.	Non Sig.
752	ENSMUSG00000084531	Gm25843	Non Sig.	Non Sig.	Non Sig.
753	ENSMUSG00000100816	Gm28321	Non Sig.	Non Sig.	Non Sig.
754	ENSMUSG00000026109	Tmeff2	Non Sig.	Non Sig.	Non Sig.
755	ENSMUSG00000100671	Gm28322	Non Sig.	Non Sig.	Non Sig.
756	ENSMUSG00000092906	Gm25736	Non Sig.	Non Sig.	Non Sig.
757	ENSMUSG00000101242	Gm28319	Non Sig.	Non Sig.	Non Sig.
758	ENSMUSG00000099924	Gm28320	Non Sig.	Non Sig.	Non Sig.
759	ENSMUSG00000099625	Gm29325	Non Sig.	Non Sig.	Non Sig.
760	ENSMUSG00000101799	9330175M20Rik	Non Sig.	Non Sig.	Non Sig.
761	ENSMUSG00000045954	Sdpr	Non Sig.	Non Sig.	Non Sig.
762	ENSMUSG00000099741	Gm5253	Non Sig.	Non Sig.	Non Sig.
763	ENSMUSG00000101702	1700072G22Rik	Non Sig.	Non Sig.	Non Sig.
764	ENSMUSG00000026107	Nabp1	Non Sig.	Non Sig.	Non Sig.
765	ENSMUSG00000099413	Gm17767	Non Sig.	Non Sig.	Non Sig.
766	ENSMUSG00000103424	Gm37535	Non Sig.	Non Sig.	Non Sig.
767	ENSMUSG00000101741	Gm28055	Non Sig.	Non Sig.	Non Sig.
768	ENSMUSG00000018417	Myo1b	Non Sig.	Non Sig.	Non Sig.
769	ENSMUSG00000101724	Gm29453	Non Sig.	Non Sig.	Non Sig.
770	ENSMUSG00000100313	Gm28323	Non Sig.	Non Sig.	Non Sig.
771	ENSMUSG00000100696	Gm8419	Non Sig.	Non Sig.	Non Sig.
772	ENSMUSG00000099135	Gm27607	Non Sig.	Non Sig.	Non Sig.
773	ENSMUSG00000072324	Gm8420	Non Sig.	Non Sig.	Non Sig.
774	ENSMUSG00000062939	Stat4	Non Sig.	Non Sig.	Non Sig.
775	ENSMUSG00000101628	Gm28177	Non Sig.	Non Sig.	Non Sig.
776	ENSMUSG00000078291	Gm3940	Non Sig.	Non Sig.	Non Sig.
777	ENSMUSG00000026104	Stat1	Non Sig.	Non Sig.	Non Sig.
778	ENSMUSG00000099569	Gm18301	Non Sig.	Non Sig.	Non Sig.
779	ENSMUSG00000026103	Gls	Non Sig.	Non Sig.	Non Sig.
780	ENSMUSG00000099648	Gm5975	Non Sig.	Non Sig.	Non Sig.
781	ENSMUSG00000065192	Gm23460	Non Sig.	Non Sig.	Non Sig.
782	ENSMUSG00000002881	Nab1	Non Sig.	Non Sig.	Non Sig.
783	ENSMUSG00000097833	Gm5976	Non Sig.	Non Sig.	Non Sig.
784	ENSMUSG00000101501	Rps27a-ps1	Non Sig.	Down	Down
785	ENSMUSG00000100120	Gm553	Non Sig.	Non Sig.	Non Sig.
786	ENSMUSG00000099878	Gm28178	Non Sig.	Non Sig.	Non Sig.
787	ENSMUSG00000100007	Gm5527	Non Sig.	Non Sig.	Non Sig.
788	ENSMUSG00000043015	Tmem194b	Non Sig.	Non Sig.	Non Sig.
789	ENSMUSG00000103630	Gm37242	Non Sig.	Non Sig.	Non Sig.
790	ENSMUSG00000041439	Mfsd6	Non Sig.	Non Sig.	Non Sig.
791	ENSMUSG00000100302	Gm29670	Non Sig.	Non Sig.	Non Sig.
792	ENSMUSG00000100230	Gm28650	Non Sig.	Non Sig.	Non Sig.
793	ENSMUSG00000026102	Inpp1	Non Sig.	Non Sig.	Non Sig.
794	ENSMUSG00000041426	Hibch	Non Sig.	Non Sig.	Non Sig.
795	ENSMUSG00000089802	Gm16107	Non Sig.	Non Sig.	Non Sig.
796	ENSMUSG00000043629	1700019D03Rik	Non Sig.	Non Sig.	Non Sig.
797	ENSMUSG00000026100	Mstn	Non Sig.	Non Sig.	Non Sig.
798	ENSMUSG00000089334	Gm24349	Non Sig.	Non Sig.	Non Sig.
799	ENSMUSG00000060715	1700019A02Rik	Non Sig.	Non Sig.	Non Sig.
800	ENSMUSG00000026098	Pms1	Non Sig.	Non Sig.	Non Sig.
801	ENSMUSG00000100763	Gm28777	Non Sig.	Non Sig.	Non Sig.
802	ENSMUSG00000026097	Ormdl1	Non Sig.	Non Sig.	Non Sig.
803	ENSMUSG00000100679	Gm28778	Non Sig.	Non Sig.	Non Sig.
804	ENSMUSG00000026096	Osgepl1	Non Sig.	Non Sig.	Non Sig.
805	ENSMUSG00000099913	Gm28551	Non Sig.	Non Sig.	Non Sig.
806	ENSMUSG00000101838	Gm18800	Non Sig.	Non Sig.	Non Sig.
807	ENSMUSG00000026095	Asnsd1	Non Sig.	Non Sig.	Non Sig.
808	ENSMUSG00000100267	Gm28779	Non Sig.	Non Sig.	Non Sig.
809	ENSMUSG00000099450	Gm6799	Non Sig.	Non Sig.	Non Sig.
810	ENSMUSG00000100069	Gm6801	Non Sig.	Non Sig.	Non Sig.
811	ENSMUSG00000096141	Dnah7a	Non Sig.	Non Sig.	Non Sig.
812	ENSMUSG00000092657	Gm25240	Non Sig.	Non Sig.	Non Sig.
813	ENSMUSG00000026094	Stk17b	Non Sig.	Non Sig.	Non Sig.
814	ENSMUSG00000102405	Gm37863	Non Sig.	Non Sig.	Non Sig.
815	ENSMUSG00000042807	Hecw2	Non Sig.	Non Sig.	Non Sig.
816	ENSMUSG00000098443	Mir7681	Non Sig.	Non Sig.	Non Sig.
817	ENSMUSG00000087949	Gm24251	Non Sig.	Non Sig.	Non Sig.
818	ENSMUSG00000102868	Gm37633	Non Sig.	Non Sig.	Non Sig.
819	ENSMUSG00000094013	Gm25829	Non Sig.	Non Sig.	Non Sig.
820	ENSMUSG00000025983	Ccdc150	Non Sig.	Non Sig.	Non Sig.
821	ENSMUSG00000041303	Gtf3c3	Non Sig.	Non Sig.	Non Sig.
822	ENSMUSG00000073678	Pgap1	Non Sig.	Non Sig.	Non Sig.
823	ENSMUSG00000104136	Gm36955	Non Sig.	Non Sig.	Non Sig.
824	ENSMUSG00000101130	Gm19637	Non Sig.	Non Sig.	Non Sig.
825	ENSMUSG00000052331	Ankrd44	Non Sig.	Non Sig.	Non Sig.
826	ENSMUSG00000101674	4930444A19Rik	Non Sig.	Non Sig.	Non Sig.
827	ENSMUSG00000102503	Gm37370	Non Sig.	Non Sig.	Non Sig.
828	ENSMUSG00000089245	Gm24053	Non Sig.	Non Sig.	Non Sig.
829	ENSMUSG00000102642	A130048G24Rik	Non Sig.	Non Sig.	Non Sig.
830	ENSMUSG00000025982	Sf3b1	Non Sig.	Non Sig.	Non Sig.
831	ENSMUSG00000103030	E330011M16Rik	Non Sig.	Non Sig.	Non Sig.
832	ENSMUSG00000025981	Coq10b	Non Sig.	Non Sig.	Non Sig.
833	ENSMUSG00000101122	Gm17971	Non Sig.	Non Sig.	Non Sig.
834	ENSMUSG00000025980	Hspd1	Non Sig.	Non Sig.	Non Sig.
835	ENSMUSG00000073676	Hspe1	Non Sig.	Non Sig.	Non Sig.
836	ENSMUSG00000100736	Gm5147	Non Sig.	Non Sig.	Non Sig.
837	ENSMUSG00000089670	Gm16581	Non Sig.	Non Sig.	Non Sig.
838	ENSMUSG00000025979	Mob4	Non Sig.	Non Sig.	Non Sig.
839	ENSMUSG00000061863	Gm6822	Non Sig.	Non Sig.	Non Sig.
840	ENSMUSG00000025978	Rftn2	Non Sig.	Non Sig.	Non Sig.
841	ENSMUSG00000097649	Gm10561	Non Sig.	Non Sig.	Non Sig.
842	ENSMUSG00000046994	Mars2	Non Sig.	Non Sig.	Non Sig.
843	ENSMUSG00000025977	Boll	Non Sig.	Non Sig.	Non Sig.
844	ENSMUSG00000100215	Gm8292	Non Sig.	Non Sig.	Non Sig.
845	ENSMUSG00000101945	Gm29138	Non Sig.	Non Sig.	Non Sig.
846	ENSMUSG00000101085	Gm8531	Non Sig.	Non Sig.	Non Sig.
847	ENSMUSG00000038349	Plcl1	Non Sig.	Non Sig.	Non Sig.
848	ENSMUSG00000102145	Gm38056	Non Sig.	Non Sig.	Non Sig.
849	ENSMUSG00000100309	Gm6644	Non Sig.	Non Sig.	Non Sig.
850	ENSMUSG00000102831	Gm37382	Non Sig.	Non Sig.	Non Sig.
851	ENSMUSG00000099950	9130227L01Rik	Non Sig.	Non Sig.	Non Sig.
852	ENSMUSG00000102491	Gm36986	Non Sig.	Non Sig.	Non Sig.
853	ENSMUSG00000100372	1700003I22Rik	Non Sig.	Non Sig.	Non Sig.
854	ENSMUSG00000100944	Gm28900	Non Sig.	Non Sig.	Non Sig.
855	ENSMUSG00000101332	Gm28240	Non Sig.	Non Sig.	Non Sig.
856	ENSMUSG00000045336	Hsfy2	Non Sig.	Non Sig.	Non Sig.
857	ENSMUSG00000038331	Satb2	Non Sig.	Non Sig.	Non Sig.
858	ENSMUSG00000087022	9130024F11Rik	Non Sig.	Non Sig.	Non Sig.
859	ENSMUSG00000104310	Gm4081	Non Sig.	Non Sig.	Non Sig.
860	ENSMUSG00000094128	Gm23943	Non Sig.	Non Sig.	Non Sig.
861	ENSMUSG00000099945	1700126A01Rik	Non Sig.	Non Sig.	Non Sig.
862	ENSMUSG00000101429	BC055402	Non Sig.	Non Sig.	Non Sig.
863	ENSMUSG00000101129	Gm5254	Non Sig.	Non Sig.	Non Sig.
864	ENSMUSG00000097519	4930558J18Rik	Non Sig.	Non Sig.	Non Sig.
865	ENSMUSG00000038323	1700066M21Rik	Non Sig.	Non Sig.	Non Sig.
866	ENSMUSG00000048495	Tyw5	Non Sig.	Non Sig.	Non Sig.
867	ENSMUSG00000025971	9430016H08Rik	Non Sig.	Non Sig.	Non Sig.
868	ENSMUSG00000077776	Gm22371	Non Sig.	Non Sig.	Non Sig.
869	ENSMUSG00000088353	Gm24014	Non Sig.	Non Sig.	Non Sig.
870	ENSMUSG00000101826	Gm8581	Non Sig.	Non Sig.	Non Sig.
871	ENSMUSG00000102685	Gm37373	Non Sig.	Non Sig.	Non Sig.
872	ENSMUSG00000101151	Gm17929	Non Sig.	Non Sig.	Non Sig.
873	ENSMUSG00000038305	Spats2l	Non Sig.	Non Sig.	Non Sig.
874	ENSMUSG00000091283	Gm17234	Non Sig.	Non Sig.	Non Sig.
875	ENSMUSG00000054770	Kctd18	Non Sig.	Non Sig.	Non Sig.
876	ENSMUSG00000026039	Sgol2a	Non Sig.	Non Sig.	Non Sig.
877	ENSMUSG00000063558	Aox1	Non Sig.	Non Sig.	Non Sig.
878	ENSMUSG00000064294	Aox3	Non Sig.	Non Sig.	Non Sig.
879	ENSMUSG00000089275	Gm24548	Non Sig.	Non Sig.	Non Sig.
880	ENSMUSG00000038242	Aox4	Non Sig.	Non Sig.	Non Sig.
881	ENSMUSG00000089822	Gm15759	Non Sig.	Non Sig.	Non Sig.
882	ENSMUSG00000079554	Aox2	Non Sig.	Non Sig.	Non Sig.
883	ENSMUSG00000103839	Gm37607	Non Sig.	Non Sig.	Non Sig.
884	ENSMUSG00000051223	Bzw1	Non Sig.	Non Sig.	Non Sig.
885	ENSMUSG00000026034	Clk1	Non Sig.	Non Sig.	Non Sig.
886	ENSMUSG00000026035	Ppil3	Non Sig.	Non Sig.	Non Sig.
887	ENSMUSG00000026036	Nif3l1	Non Sig.	Non Sig.	Non Sig.
888	ENSMUSG00000026037	Orc2	Non Sig.	Non Sig.	Non Sig.
889	ENSMUSG00000094245	Gm23966	Non Sig.	Non Sig.	Non Sig.
890	ENSMUSG00000085054	Gm15834	Non Sig.	Non Sig.	Non Sig.
891	ENSMUSG00000038174	Fam126b	Non Sig.	Non Sig.	Non Sig.
892	ENSMUSG00000026032	Ndufb3	Non Sig.	Non Sig.	Non Sig.
893	ENSMUSG00000100202	Gm29389	Non Sig.	Non Sig.	Non Sig.
894	ENSMUSG00000099490	Gm18802	Non Sig.	Non Sig.	Non Sig.
895	ENSMUSG00000059647	Cbx3-ps7	Non Sig.	Non Sig.	Non Sig.
896	ENSMUSG00000047528	Als2cr12	Non Sig.	Non Sig.	Non Sig.
897	ENSMUSG00000102059	Gm20257	Non Sig.	Non Sig.	Non Sig.
898	ENSMUSG00000101046	Gm28803	Non Sig.	Non Sig.	Non Sig.
899	ENSMUSG00000026031	Cflar	Non Sig.	Non Sig.	Non Sig.
900	ENSMUSG00000100236	Gm3841	Non Sig.	Non Sig.	Non Sig.
901	ENSMUSG00000026029	Casp8	Non Sig.	Non Sig.	Non Sig.
902	ENSMUSG00000102719	Gm37760	Non Sig.	Non Sig.	Non Sig.
903	ENSMUSG00000099719	Gm28802	Non Sig.	Non Sig.	Non Sig.
904	ENSMUSG00000026028	Trak2	Non Sig.	Non Sig.	Non Sig.
905	ENSMUSG00000026027	Stradb	Non Sig.	Non Sig.	Non Sig.
906	ENSMUSG00000047383	Als2cr11b	Non Sig.	Non Sig.	Non Sig.
907	ENSMUSG00000099752	Gm29018	Non Sig.	Non Sig.	Non Sig.
908	ENSMUSG00000072295	Als2cr11	Non Sig.	Non Sig.	Non Sig.
909	ENSMUSG00000077616	Gm25502	Non Sig.	Non Sig.	Non Sig.
910	ENSMUSG00000038079	Tmem237	Non Sig.	Non Sig.	Non Sig.
911	ENSMUSG00000097573	G730003C15Rik	Non Sig.	Non Sig.	Non Sig.
912	ENSMUSG00000079550	Mpp4	Non Sig.	Non Sig.	Non Sig.
913	ENSMUSG00000101586	Gm29017	Non Sig.	Non Sig.	Non Sig.
914	ENSMUSG00000099563	Gm19125	Non Sig.	Non Sig.	Non Sig.
915	ENSMUSG00000026024	Als2	Non Sig.	Non Sig.	Non Sig.
916	ENSMUSG00000026023	Cdk15	Non Sig.	Non Sig.	Non Sig.
917	ENSMUSG00000099922	Gm29016	Non Sig.	Non Sig.	Non Sig.
918	ENSMUSG00000104502	Gm37737	Non Sig.	Non Sig.	Non Sig.
919	ENSMUSG00000041075	Fzd7	Non Sig.	Non Sig.	Non Sig.
920	ENSMUSG00000097819	Gm26813	Non Sig.	Non Sig.	Non Sig.
921	ENSMUSG00000047361	Gm973	Non Sig.	Non Sig.	Non Sig.
922	ENSMUSG00000099811	Gm28411	Non Sig.	Non Sig.	Non Sig.
923	ENSMUSG00000101409	1700122D07Rik	Non Sig.	Non Sig.	Non Sig.
924	ENSMUSG00000026021	Sumo1	Non Sig.	Non Sig.	Non Sig.
925	ENSMUSG00000089276	Gm24545	Non Sig.	Non Sig.	Non Sig.
926	ENSMUSG00000103821	D430013B06Rik	Non Sig.	Non Sig.	Non Sig.
927	ENSMUSG00000101400	Gm29596	Non Sig.	Non Sig.	Non Sig.
928	ENSMUSG00000026020	Nop58	Non Sig.	Non Sig.	Non Sig.
929	ENSMUSG00000077345	Snord70	Non Sig.	Non Sig.	Non Sig.
930	ENSMUSG00000077358	Gm26293	Non Sig.	Non Sig.	Non Sig.
931	ENSMUSG00000089512	Gm26287	Non Sig.	Non Sig.	Non Sig.
932	ENSMUSG00000089093	Snord11	Non Sig.	Non Sig.	Non Sig.
933	ENSMUSG00000067336	Bmpr2	Non Sig.	Non Sig.	Non Sig.
934	ENSMUSG00000104052	Gm38125	Non Sig.	Non Sig.	Non Sig.
935	ENSMUSG00000103131	Gm37977	Non Sig.	Non Sig.	Non Sig.
936	ENSMUSG00000041040	Fam117b	Non Sig.	Non Sig.	Non Sig.
937	ENSMUSG00000103696	Gm37531	Non Sig.	Non Sig.	Non Sig.
938	ENSMUSG00000100901	Gm18829	Non Sig.	Non Sig.	Non Sig.
939	ENSMUSG00000026018	Ica1l	Non Sig.	Non Sig.	Non Sig.
940	ENSMUSG00000026019	Wdr12	Non Sig.	Non Sig.	Non Sig.
941	ENSMUSG00000026017	Carf	Non Sig.	Non Sig.	Non Sig.
942	ENSMUSG00000082609	Gm15464	Non Sig.	Non Sig.	Non Sig.
943	ENSMUSG00000073664	Nbeal1	Non Sig.	Non Sig.	Non Sig.
944	ENSMUSG00000100516	Gm29332	Non Sig.	Non Sig.	Non Sig.
945	ENSMUSG00000049439	Cyp20a1	Non Sig.	Non Sig.	Non Sig.
946	ENSMUSG00000103822	6030460B20Rik	Non Sig.	Non Sig.	Non Sig.
947	ENSMUSG00000026782	Abi2	Non Sig.	Non Sig.	Non Sig.
948	ENSMUSG00000026014	Raph1	Non Sig.	Non Sig.	Non Sig.
949	ENSMUSG00000081562	Gm11575	Non Sig.	Non Sig.	Non Sig.
950	ENSMUSG00000084400	Gm11576	Non Sig.	Non Sig.	Non Sig.
951	ENSMUSG00000082160	Gm11578	Non Sig.	Non Sig.	Non Sig.
952	ENSMUSG00000103215	Gm38388	Non Sig.	Non Sig.	Non Sig.
953	ENSMUSG00000088973	Gm23762	Non Sig.	Non Sig.	Non Sig.
954	ENSMUSG00000084151	Gm11577	Non Sig.	Non Sig.	Non Sig.
955	ENSMUSG00000101188	Eif4a-ps4	Down	Down	Down
956	ENSMUSG00000026012	Cd28	Non Sig.	Non Sig.	Non Sig.
957	ENSMUSG00000086795	Gm11579	Non Sig.	Non Sig.	Non Sig.
958	ENSMUSG00000085965	2310016D23Rik	Non Sig.	Non Sig.	Non Sig.
959	ENSMUSG00000104069	Gm37198	Non Sig.	Non Sig.	Non Sig.
960	ENSMUSG00000083118	Gm11609	Non Sig.	Non Sig.	Non Sig.
961	ENSMUSG00000083355	Gm11581	Non Sig.	Non Sig.	Non Sig.
962	ENSMUSG00000102549	Gm38137	Non Sig.	Non Sig.	Non Sig.
963	ENSMUSG00000026011	Ctla4	Non Sig.	Non Sig.	Non Sig.
964	ENSMUSG00000081382	Rpl18-ps1	Non Sig.	Non Sig.	Non Sig.
965	ENSMUSG00000080800	Gm11582	Non Sig.	Non Sig.	Non Sig.
966	ENSMUSG00000026009	Icos	Non Sig.	Non Sig.	Non Sig.
967	ENSMUSG00000102561	Gm37039	Non Sig.	Non Sig.	Non Sig.
968	ENSMUSG00000082804	Rpl17-ps1	Non Sig.	Non Sig.	Non Sig.
969	ENSMUSG00000082661	Gm11590	Non Sig.	Non Sig.	Non Sig.
970	ENSMUSG00000080785	Gm11591	Non Sig.	Non Sig.	Non Sig.
971	ENSMUSG00000100893	Gm28083	Non Sig.	Non Sig.	Non Sig.
972	ENSMUSG00000085248	Gm11587	Non Sig.	Non Sig.	Non Sig.
973	ENSMUSG00000085447	9530026F06Rik	Non Sig.	Non Sig.	Non Sig.
974	ENSMUSG00000086408	Gm11588	Non Sig.	Non Sig.	Non Sig.
975	ENSMUSG00000089546	Gm25839	Non Sig.	Non Sig.	Non Sig.
976	ENSMUSG00000100965	Gm28449	Non Sig.	Non Sig.	Non Sig.
977	ENSMUSG00000102168	Gm36943	Non Sig.	Non Sig.	Non Sig.
978	ENSMUSG00000100381	Gm28094	Non Sig.	Non Sig.	Non Sig.
979	ENSMUSG00000086009	4930587A21Rik	Non Sig.	Non Sig.	Non Sig.
980	ENSMUSG00000052062	Pard3b	Non Sig.	Non Sig.	Non Sig.
981	ENSMUSG00000103656	Gm37205	Non Sig.	Non Sig.	Non Sig.
982	ENSMUSG00000104402	Gm38012	Non Sig.	Non Sig.	Non Sig.
983	ENSMUSG00000104081	Gm38278	Non Sig.	Non Sig.	Non Sig.
984	ENSMUSG00000085842	Pard3bos1	Non Sig.	Non Sig.	Non Sig.
985	ENSMUSG00000103002	Gm38075	Non Sig.	Non Sig.	Non Sig.
986	ENSMUSG00000100344	Gm29640	Non Sig.	Non Sig.	Non Sig.
987	ENSMUSG00000101509	Gm29641	Non Sig.	Non Sig.	Non Sig.
988	ENSMUSG00000085019	Pard3bos2	Non Sig.	Non Sig.	Non Sig.
989	ENSMUSG00000102359	Gm38351	Non Sig.	Non Sig.	Non Sig.
990	ENSMUSG00000085400	Pard3bos3	Non Sig.	Non Sig.	Non Sig.
991	ENSMUSG00000100750	Gm29084	Non Sig.	Non Sig.	Non Sig.
992	ENSMUSG00000081950	Gm11600	Non Sig.	Non Sig.	Non Sig.
993	ENSMUSG00000084333	Gm11599	Non Sig.	Non Sig.	Non Sig.
994	ENSMUSG00000025969	Nrp2	Non Sig.	Non Sig.	Non Sig.
995	ENSMUSG00000100811	Gm29083	Non Sig.	Non Sig.	Non Sig.
996	ENSMUSG00000103032	Gm37121	Non Sig.	Non Sig.	Non Sig.
997	ENSMUSG00000100426	Gm4208	Non Sig.	Non Sig.	Non Sig.
998	ENSMUSG00000040865	Ino80d	Non Sig.	Non Sig.	Non Sig.
999	ENSMUSG00000104991	Gm44468	Non Sig.	Non Sig.	Non Sig.
1000	ENSMUSG00000088953	Gm24942	Non Sig.	Non Sig.	Non Sig.
1001	ENSMUSG00000081617	Rps13-ps7	Non Sig.	Non Sig.	Non Sig.
1002	ENSMUSG00000081429	Rps27-ps1	Non Sig.	Non Sig.	Non Sig.
1003	ENSMUSG00000084799	Ino80dos	Non Sig.	Non Sig.	Non Sig.
1004	ENSMUSG00000101599	Gm20342	Non Sig.	Non Sig.	Non Sig.
1005	ENSMUSG00000025968	Ndufs1	Non Sig.	Non Sig.	Non Sig.
1006	ENSMUSG00000077884	Gm24557	Non Sig.	Non Sig.	Non Sig.
1007	ENSMUSG00000025967	Eef1b2	Non Sig.	Non Sig.	Non Sig.
1008	ENSMUSG00000098850	Gm27390	Non Sig.	Non Sig.	Non Sig.
1009	ENSMUSG00000064612	Gm26457	Non Sig.	Non Sig.	Non Sig.
1010	ENSMUSG00000105060	Gm26457	Non Sig.	Non Sig.	Non Sig.
1011	ENSMUSG00000064602	Snora41	Non Sig.	Non Sig.	Non Sig.
1012	ENSMUSG00000046856	Gpr1	Non Sig.	Non Sig.	Non Sig.
1013	ENSMUSG00000094290	Gm27512	Non Sig.	Non Sig.	Non Sig.
1014	ENSMUSG00000086730	Platr12	Non Sig.	Non Sig.	Non Sig.
1015	ENSMUSG00000102536	1700039I01Rik	Non Sig.	Non Sig.	Non Sig.
1016	ENSMUSG00000087561	Gm11608	Non Sig.	Non Sig.	Non Sig.
1017	ENSMUSG00000092705	Gm24513	Non Sig.	Non Sig.	Non Sig.
1018	ENSMUSG00000027520	Zdbf2	Non Sig.	Non Sig.	Non Sig.
1019	ENSMUSG00000094214	Gm23448	Non Sig.	Non Sig.	Non Sig.
1020	ENSMUSG00000083039	Gm11606	Non Sig.	Non Sig.	Non Sig.
1021	ENSMUSG00000081643	Gm11605	Non Sig.	Non Sig.	Non Sig.
1022	ENSMUSG00000025964	Adam23	Non Sig.	Non Sig.	Non Sig.
1023	ENSMUSG00000087823	Gm22281	Non Sig.	Non Sig.	Non Sig.
1024	ENSMUSG00000069085	Dytn	Non Sig.	Non Sig.	Non Sig.
1025	ENSMUSG00000083066	Gm12748	Non Sig.	Non Sig.	Non Sig.
1026	ENSMUSG00000025963	Mdh1b	Non Sig.	Non Sig.	Non Sig.
1027	ENSMUSG00000025962	Fastkd2	Non Sig.	Non Sig.	Non Sig.
1028	ENSMUSG00000025961	4933402D24Rik	Non Sig.	Non Sig.	Non Sig.
1029	ENSMUSG00000080817	Gm13751	Non Sig.	Non Sig.	Non Sig.
1030	ENSMUSG00000082373	Gm13754	Non Sig.	Non Sig.	Non Sig.
1031	ENSMUSG00000044689	Gm13749	Non Sig.	Non Sig.	Non Sig.
1032	ENSMUSG00000025959	Klf7	Non Sig.	Non Sig.	Non Sig.
1033	ENSMUSG00000097272	Gm26649	Non Sig.	Non Sig.	Non Sig.
1034	ENSMUSG00000098487	Mir6899	Non Sig.	Non Sig.	Non Sig.
1035	ENSMUSG00000086836	Gm13748	Non Sig.	Non Sig.	Non Sig.
1036	ENSMUSG00000086721	Gm13750	Non Sig.	Non Sig.	Non Sig.
1037	ENSMUSG00000101895	Gm28981	Non Sig.	Non Sig.	Non Sig.
1038	ENSMUSG00000093228	Gm25748	Non Sig.	Non Sig.	Non Sig.
1039	ENSMUSG00000099658	Gm28980	Non Sig.	Non Sig.	Non Sig.
1040	ENSMUSG00000025958	Creb1	Non Sig.	Non Sig.	Non Sig.
1041	ENSMUSG00000025956	Mettl21a	Non Sig.	Non Sig.	Non Sig.
1042	ENSMUSG00000101832	Gm28982	Non Sig.	Non Sig.	Non Sig.
1043	ENSMUSG00000100437	Gm29152	Non Sig.	Non Sig.	Non Sig.
1044	ENSMUSG00000087213	2810408I11Rik	Non Sig.	Non Sig.	Non Sig.
1045	ENSMUSG00000070871	Ccnyl1	Non Sig.	Non Sig.	Non Sig.
1046	ENSMUSG00000045005	Fzd5	Non Sig.	Non Sig.	Non Sig.
1047	ENSMUSG00000102140	Gm38058	Non Sig.	Non Sig.	Non Sig.
1048	ENSMUSG00000051344	Plekhm3	Non Sig.	Non Sig.	Non Sig.
1049	ENSMUSG00000097264	Rpl31-ps24	Non Sig.	Non Sig.	Non Sig.
1050	ENSMUSG00000084416	Rpl10a-ps1	Non Sig.	Non Sig.	Non Sig.
1051	ENSMUSG00000077471	Gm24788	Non Sig.	Non Sig.	Non Sig.
1052	ENSMUSG00000025955	Akr1cl	Non Sig.	Non Sig.	Non Sig.
1053	ENSMUSG00000090042	Gm8550	Non Sig.	Non Sig.	Non Sig.
1054	ENSMUSG00000070870	Cryge	Non Sig.	Non Sig.	Non Sig.
1055	ENSMUSG00000067299	Crygd	Non Sig.	Non Sig.	Non Sig.
1056	ENSMUSG00000025952	Crygc	Non Sig.	Non Sig.	Non Sig.
1057	ENSMUSG00000073658	Crygb	Non Sig.	Non Sig.	Non Sig.
1058	ENSMUSG00000100774	Gm7329	Non Sig.	Non Sig.	Non Sig.
1059	ENSMUSG00000044429	Cryga	Non Sig.	Non Sig.	Non Sig.
1060	ENSMUSG00000100846	Gm28845	Non Sig.	Non Sig.	Non Sig.
1061	ENSMUSG00000044816	D630023F18Rik	Non Sig.	Non Sig.	Non Sig.
1062	ENSMUSG00000025950	Idh1	Non Sig.	Non Sig.	Non Sig.
1063	ENSMUSG00000025949	Pikfyve	Non Sig.	Non Sig.	Non Sig.
1064	ENSMUSG00000025946	Pth2r	Non Sig.	Non Sig.	Non Sig.
1065	ENSMUSG00000100503	Gm28927	Non Sig.	Non Sig.	Non Sig.
1066	ENSMUSG00000100504	Gm28926	Non Sig.	Non Sig.	Non Sig.
1067	ENSMUSG00000099383	Gm28925	Non Sig.	Non Sig.	Non Sig.
1068	ENSMUSG00000100340	Gm28923	Non Sig.	Non Sig.	Non Sig.
1069	ENSMUSG00000100439	Gm28922	Non Sig.	Non Sig.	Non Sig.
1070	ENSMUSG00000099819	Gm28728	Non Sig.	Non Sig.	Non Sig.
1071	ENSMUSG00000082565	Gm5255	Non Sig.	Non Sig.	Non Sig.
1072	ENSMUSG00000082774	Gm8805	Non Sig.	Non Sig.	Non Sig.
1073	ENSMUSG00000025945	Crygf	Non Sig.	Non Sig.	Non Sig.
1074	ENSMUSG00000081623	Gm8809	Non Sig.	Non Sig.	Non Sig.
1075	ENSMUSG00000083242	Gm15659	Non Sig.	Non Sig.	Non Sig.
1076	ENSMUSG00000083289	Gm8812	Non Sig.	Non Sig.	Non Sig.
1077	ENSMUSG00000015222	Map2	Non Sig.	Non Sig.	Non Sig.
1078	ENSMUSG00000088850	Gm24729	Non Sig.	Non Sig.	Non Sig.
1079	ENSMUSG00000073656	Gm10558	Non Sig.	Non Sig.	Non Sig.
1080	ENSMUSG00000065694	Gm25411	Non Sig.	Non Sig.	Non Sig.
1081	ENSMUSG00000055567	Unc80	Non Sig.	Non Sig.	Non Sig.
1082	ENSMUSG00000103375	Gm37181	Non Sig.	Non Sig.	Non Sig.
1083	ENSMUSG00000026005	Rpe	Non Sig.	Non Sig.	Non Sig.
1084	ENSMUSG00000026004	Kansl1l	Non Sig.	Non Sig.	Non Sig.
1085	ENSMUSG00000102559	Gm37570	Non Sig.	Non Sig.	Non Sig.
1086	ENSMUSG00000102374	Gm38387	Non Sig.	Non Sig.	Non Sig.
1087	ENSMUSG00000102776	Gm38162	Non Sig.	Non Sig.	Non Sig.
1088	ENSMUSG00000082057	Gm15789	Non Sig.	Non Sig.	Non Sig.
1089	ENSMUSG00000103706	6820402A03Rik	Non Sig.	Non Sig.	Non Sig.
1090	ENSMUSG00000103756	Gm37285	Non Sig.	Non Sig.	Non Sig.
1091	ENSMUSG00000103382	Gm37755	Non Sig.	Non Sig.	Non Sig.
1092	ENSMUSG00000103553	Gm38218	Non Sig.	Non Sig.	Non Sig.
1093	ENSMUSG00000026003	Acadl	Non Sig.	Non Sig.	Non Sig.
1094	ENSMUSG00000082769	Gm15793	Non Sig.	Non Sig.	Non Sig.
1095	ENSMUSG00000089420	Gm27934	Non Sig.	Non Sig.	Non Sig.
1096	ENSMUSG00000077328	Gm25832	Non Sig.	Non Sig.	Non Sig.
1097	ENSMUSG00000061816	Myl1	Non Sig.	Non Sig.	Non Sig.
1098	ENSMUSG00000094191	Rpl31-ps14	Non Sig.	Non Sig.	Non Sig.
1099	ENSMUSG00000082212	Gm15826	Non Sig.	Non Sig.	Non Sig.
1100	ENSMUSG00000026000	Lancl1	Non Sig.	Non Sig.	Non Sig.
1101	ENSMUSG00000025991	Cps1	Non Sig.	Non Sig.	Non Sig.
1102	ENSMUSG00000086204	Gm15668	Non Sig.	Non Sig.	Non Sig.
1103	ENSMUSG00000077745	Gm26342	Non Sig.	Non Sig.	Non Sig.
1104	ENSMUSG00000082473	Kif22-ps	Non Sig.	Non Sig.	Non Sig.
1105	ENSMUSG00000095282	Gm22548	Non Sig.	Non Sig.	Non Sig.
1106	ENSMUSG00000085075	Gm15669	Non Sig.	Non Sig.	Non Sig.
1107	ENSMUSG00000104395	Gm37957	Non Sig.	Non Sig.	Non Sig.
1108	ENSMUSG00000096031	Gm23189	Non Sig.	Non Sig.	Non Sig.
1109	ENSMUSG00000087329	Gm15671	Non Sig.	Non Sig.	Non Sig.
1110	ENSMUSG00000062209	Erbb4	Non Sig.	Non Sig.	Non Sig.
1111	ENSMUSG00000102449	Gm37100	Non Sig.	Non Sig.	Non Sig.
1112	ENSMUSG00000083795	Gm15670	Non Sig.	Non Sig.	Non Sig.
1113	ENSMUSG00000080539	Gm25542	Non Sig.	Non Sig.	Non Sig.
1114	ENSMUSG00000103307	Gm19335	Non Sig.	Non Sig.	Non Sig.
1115	ENSMUSG00000104508	Gm37735	Non Sig.	Non Sig.	Non Sig.
1116	ENSMUSG00000103642	Gm37769	Non Sig.	Non Sig.	Non Sig.
1117	ENSMUSG00000103809	Gm37061	Non Sig.	Non Sig.	Non Sig.
1118	ENSMUSG00000087514	Gm16076	Non Sig.	Non Sig.	Non Sig.
1119	ENSMUSG00000084332	Gm8840	Non Sig.	Non Sig.	Non Sig.
1120	ENSMUSG00000101387	Pced1c-ps	Non Sig.	Non Sig.	Non Sig.
1121	ENSMUSG00000099804	Gm28497	Non Sig.	Non Sig.	Non Sig.
1122	ENSMUSG00000100354	Gm29113	Non Sig.	Non Sig.	Non Sig.
1123	ENSMUSG00000101156	Gm29114	Non Sig.	Non Sig.	Non Sig.
1124	ENSMUSG00000025997	Ikzf2	Non Sig.	Non Sig.	Non Sig.
1125	ENSMUSG00000100815	Gm29112	Non Sig.	Non Sig.	Non Sig.
1126	ENSMUSG00000099954	Gm28112	Non Sig.	Non Sig.	Non Sig.
1127	ENSMUSG00000103402	Gm37930	Non Sig.	Non Sig.	Non Sig.
1128	ENSMUSG00000053153	Spag16	Non Sig.	Non Sig.	Non Sig.
1129	ENSMUSG00000089345	Gm22665	Non Sig.	Non Sig.	Non Sig.
1130	ENSMUSG00000080524	Gm23879	Non Sig.	Non Sig.	Non Sig.
1131	ENSMUSG00000101730	Gm28580	Non Sig.	Non Sig.	Non Sig.
1132	ENSMUSG00000103052	Gm38272	Non Sig.	Non Sig.	Non Sig.
1133	ENSMUSG00000104287	Gm37456	Non Sig.	Non Sig.	Non Sig.
1134	ENSMUSG00000075952	Gm23422	Non Sig.	Non Sig.	Non Sig.
1135	ENSMUSG00000045648	Vwc2l	Non Sig.	Non Sig.	Non Sig.
1136	ENSMUSG00000026196	Bard1	Non Sig.	Non Sig.	Non Sig.
1137	ENSMUSG00000089965	Gm16236	Non Sig.	Non Sig.	Non Sig.
1138	ENSMUSG00000101551	Gm8870	Non Sig.	Non Sig.	Non Sig.
1139	ENSMUSG00000050296	Abca12	Non Sig.	Non Sig.	Non Sig.
1140	ENSMUSG00000101617	Gm6947	Non Sig.	Non Sig.	Non Sig.
1141	ENSMUSG00000026192	Atic	Non Sig.	Non Sig.	Non Sig.
1142	ENSMUSG00000026193	Fn1	Non Sig.	Non Sig.	Non Sig.
1143	ENSMUSG00000073652	Apol7d	Non Sig.	Non Sig.	Non Sig.
1144	ENSMUSG00000101834	Gm5829	Non Sig.	Non Sig.	Non Sig.
1145	ENSMUSG00000100319	Gm5256	Non Sig.	Non Sig.	Non Sig.
1146	ENSMUSG00000102689	Gm37217	Non Sig.	Non Sig.	Non Sig.
1147	ENSMUSG00000099707	Gm8883	Non Sig.	Non Sig.	Non Sig.
1148	ENSMUSG00000101211	Gm28818	Non Sig.	Non Sig.	Non Sig.
1149	ENSMUSG00000101848	4933417E11Rik	Non Sig.	Non Sig.	Non Sig.
1150	ENSMUSG00000101764	4930556G22Rik	Non Sig.	Non Sig.	Non Sig.
1151	ENSMUSG00000059483	Gm5528	Non Sig.	Non Sig.	Non Sig.
1152	ENSMUSG00000101496	Gm8885	Non Sig.	Non Sig.	Non Sig.
1153	ENSMUSG00000102123	Gm4319	Non Sig.	Non Sig.	Non Sig.
1154	ENSMUSG00000039395	Mreg	Non Sig.	Non Sig.	Non Sig.
1155	ENSMUSG00000094655	Gm25360	Non Sig.	Non Sig.	Non Sig.
1156	ENSMUSG00000097131	D230017M19Rik	Non Sig.	Non Sig.	Non Sig.
1157	ENSMUSG00000094050	Gm23472	Non Sig.	Non Sig.	Non Sig.
1158	ENSMUSG00000093956	Gm24497	Non Sig.	Non Sig.	Non Sig.
1159	ENSMUSG00000093843	Gm25939	Non Sig.	Non Sig.	Non Sig.
1160	ENSMUSG00000026189	Pecr	Non Sig.	Non Sig.	Non Sig.
1161	ENSMUSG00000026188	Tmem169	Non Sig.	Non Sig.	Non Sig.
1162	ENSMUSG00000026187	Xrcc5	Non Sig.	Non Sig.	Non Sig.
1163	ENSMUSG00000039372	March4	Non Sig.	Non Sig.	Non Sig.
1164	ENSMUSG00000085812	Gm15843	Non Sig.	Non Sig.	Non Sig.
1165	ENSMUSG00000039354	Smarcal1	Non Sig.	Non Sig.	Non Sig.
1166	ENSMUSG00000039342	Ankar	Non Sig.	Non Sig.	Non Sig.
1167	ENSMUSG00000046330	Rpl37a	Down	Down	Non Sig.
1168	ENSMUSG00000039323	Igfbp2	Non Sig.	Non Sig.	Non Sig.
1169	ENSMUSG00000026185	Igfbp5	Non Sig.	Non Sig.	Non Sig.
1170	ENSMUSG00000101968	1700027A15Rik	Non Sig.	Non Sig.	Non Sig.
1171	ENSMUSG00000026182	Tnp1	Non Sig.	Non Sig.	Non Sig.
1172	ENSMUSG00000102266	Gm38106	Non Sig.	Non Sig.	Non Sig.
1173	ENSMUSG00000101112	Gm29185	Non Sig.	Non Sig.	Non Sig.
1174	ENSMUSG00000100697	Gm29184	Non Sig.	Non Sig.	Non Sig.
1175	ENSMUSG00000099877	Pinc	Non Sig.	Non Sig.	Non Sig.
1176	ENSMUSG00000098697	Gm27315	Non Sig.	Non Sig.	Non Sig.
1177	ENSMUSG00000101812	D530049I02Rik	Non Sig.	Non Sig.	Non Sig.
1178	ENSMUSG00000100044	Gm9553	Non Sig.	Non Sig.	Non Sig.
1179	ENSMUSG00000100444	C530043A13Rik	Non Sig.	Non Sig.	Non Sig.
1180	ENSMUSG00000100429	Gm29186	Non Sig.	Non Sig.	Non Sig.
1181	ENSMUSG00000100301	6030407O03Rik	Non Sig.	Non Sig.	Non Sig.
1182	ENSMUSG00000101344	Gm29183	Non Sig.	Non Sig.	Non Sig.
1183	ENSMUSG00000088666	Gm25329	Non Sig.	Non Sig.	Non Sig.
1184	ENSMUSG00000098504	Mir6351	Non Sig.	Non Sig.	Non Sig.
1185	ENSMUSG00000055322	Tns1	Non Sig.	Non Sig.	Non Sig.
1186	ENSMUSG00000061815	Rufy4	Non Sig.	Non Sig.	Non Sig.
1187	ENSMUSG00000026180	Cxcr2	Non Sig.	Non Sig.	Non Sig.
1188	ENSMUSG00000048480	Cxcr1	Non Sig.	Non Sig.	Non Sig.
1189	ENSMUSG00000087820	Mir1928	Non Sig.	Non Sig.	Non Sig.
1190	ENSMUSG00000094768	Gm25524	Non Sig.	Non Sig.	Non Sig.
1191	ENSMUSG00000006304	Arpc2	Non Sig.	Non Sig.	Non Sig.
1192	ENSMUSG00000064272	Gpbar1	Non Sig.	Non Sig.	Non Sig.
1193	ENSMUSG00000006299	Aamp	Non Sig.	Non Sig.	Non Sig.
1194	ENSMUSG00000101503	Gm28364	Non Sig.	Non Sig.	Non Sig.
1195	ENSMUSG00000026179	Pnkd	Non Sig.	Non Sig.	Non Sig.
1196	ENSMUSG00000103013	Gm37503	Non Sig.	Non Sig.	Non Sig.
1197	ENSMUSG00000006301	Tmbim1	Non Sig.	Non Sig.	Non Sig.
1198	ENSMUSG00000099931	Gm29358	Non Sig.	Non Sig.	Non Sig.
1199	ENSMUSG00000103403	Gm37931	Non Sig.	Non Sig.	Non Sig.
1200	ENSMUSG00000073650	Catip	Up	Non Sig.	Non Sig.
1201	ENSMUSG00000026177	Slc11a1	Non Sig.	Non Sig.	Non Sig.
1202	ENSMUSG00000026176	Ctdsp1	Non Sig.	Non Sig.	Non Sig.
1203	ENSMUSG00000065468	Mir26b	Non Sig.	Non Sig.	Non Sig.
1204	ENSMUSG00000026175	Vil1	Non Sig.	Non Sig.	Non Sig.
1205	ENSMUSG00000033364	Usp37	Non Sig.	Non Sig.	Non Sig.
1206	ENSMUSG00000103227	Gm37733	Non Sig.	Non Sig.	Non Sig.
1207	ENSMUSG00000026174	Rqcd1	Non Sig.	Non Sig.	Non Sig.
1208	ENSMUSG00000026173	Plcd4	Non Sig.	Non Sig.	Non Sig.
1209	ENSMUSG00000026135	Zfp142	Non Sig.	Non Sig.	Non Sig.
1210	ENSMUSG00000093155	Gm25035	Non Sig.	Non Sig.	Non Sig.
1211	ENSMUSG00000026172	Bcs1l	Non Sig.	Non Sig.	Non Sig.
1212	ENSMUSG00000026171	Rnf25	Non Sig.	Non Sig.	Non Sig.
1213	ENSMUSG00000033276	Stk36	Non Sig.	Non Sig.	Non Sig.
1214	ENSMUSG00000033257	Ttll4	Non Sig.	Non Sig.	Non Sig.
1215	ENSMUSG00000026170	Cyp27a1	Non Sig.	Non Sig.	Non Sig.
1216	ENSMUSG00000006542	Prkag3	Non Sig.	Non Sig.	Non Sig.
1217	ENSMUSG00000098351	Gm27507	Non Sig.	Non Sig.	Non Sig.
1218	ENSMUSG00000033227	Wnt6	Non Sig.	Non Sig.	Non Sig.
1219	ENSMUSG00000099472	Gm29539	Non Sig.	Non Sig.	Non Sig.
1220	ENSMUSG00000026167	Wnt10a	Non Sig.	Non Sig.	Non Sig.
1221	ENSMUSG00000089964	Gm16582	Non Sig.	Non Sig.	Non Sig.
1222	ENSMUSG00000090071	Cdk5r2	Non Sig.	Non Sig.	Non Sig.
1223	ENSMUSG00000055197	Fev	Non Sig.	Non Sig.	Non Sig.
1224	ENSMUSG00000006546	Cryba2	Non Sig.	Non Sig.	Non Sig.
1225	ENSMUSG00000065616	Mir375	Non Sig.	Non Sig.	Non Sig.
1226	ENSMUSG00000047021	Ccdc108	Non Sig.	Non Sig.	Non Sig.
1227	ENSMUSG00000089653	Gm15841	Non Sig.	Non Sig.	Non Sig.
1228	ENSMUSG00000006538	Ihh	Non Sig.	Non Sig.	Non Sig.
1229	ENSMUSG00000103145	Gm37744	Non Sig.	Non Sig.	Non Sig.
1230	ENSMUSG00000026162	Nhej1	Non Sig.	Non Sig.	Non Sig.
1231	ENSMUSG00000026205	Slc23a3	Non Sig.	Non Sig.	Non Sig.
1232	ENSMUSG00000033159	Cnppd1	Non Sig.	Non Sig.	Non Sig.
1233	ENSMUSG00000049339	Fam134a	Non Sig.	Non Sig.	Non Sig.
1234	ENSMUSG00000026197	Zfand2b	Non Sig.	Non Sig.	Non Sig.
1235	ENSMUSG00000026198	Abcb6	Non Sig.	Non Sig.	Non Sig.
1236	ENSMUSG00000099519	Gm29253	Non Sig.	Non Sig.	Non Sig.
1237	ENSMUSG00000033124	Atg9a	Non Sig.	Non Sig.	Non Sig.
1238	ENSMUSG00000026199	Ankzf1	Non Sig.	Non Sig.	Non Sig.
1239	ENSMUSG00000026200	Glb1l	Non Sig.	Non Sig.	Non Sig.
1240	ENSMUSG00000099204	Gm27943	Non Sig.	Non Sig.	Non Sig.
1241	ENSMUSG00000026201	Stk16	Non Sig.	Non Sig.	Non Sig.
1242	ENSMUSG00000026202	Tuba4a	Non Sig.	Non Sig.	Non Sig.
1243	ENSMUSG00000096094	A630095N17Rik	Non Sig.	Non Sig.	Non Sig.
1244	ENSMUSG00000026203	Dnajb2	Non Sig.	Non Sig.	Non Sig.
1245	ENSMUSG00000026204	Ptprn	Non Sig.	Non Sig.	Non Sig.
1246	ENSMUSG00000101840	Gm28294	Non Sig.	Non Sig.	Non Sig.
1247	ENSMUSG00000033061	Resp18	Non Sig.	Non Sig.	Non Sig.
1248	ENSMUSG00000100556	Gm28902	Non Sig.	Non Sig.	Non Sig.
1249	ENSMUSG00000026209	Dnpep	Non Sig.	Non Sig.	Non Sig.
1250	ENSMUSG00000026208	Des	Non Sig.	Non Sig.	Non Sig.
1251	ENSMUSG00000085653	Gm15179	Non Sig.	Non Sig.	Non Sig.
1252	ENSMUSG00000026207	Speg	Non Sig.	Non Sig.	Non Sig.
1253	ENSMUSG00000086053	Gm15178	Non Sig.	Non Sig.	Non Sig.
1254	ENSMUSG00000033021	Gmppa	Non Sig.	Non Sig.	Non Sig.
1255	ENSMUSG00000033007	Asic4	Non Sig.	Non Sig.	Non Sig.
1256	ENSMUSG00000102605	Gm37264	Non Sig.	Non Sig.	Non Sig.
1257	ENSMUSG00000032997	Chpf	Non Sig.	Non Sig.	Non Sig.
1258	ENSMUSG00000026211	Obsl1	Non Sig.	Non Sig.	Non Sig.
1259	ENSMUSG00000051703	Tmem198	Non Sig.	Non Sig.	Non Sig.
1260	ENSMUSG00000032968	Inha	Non Sig.	Non Sig.	Non Sig.
1261	ENSMUSG00000082745	Gm15181	Non Sig.	Non Sig.	Non Sig.
1262	ENSMUSG00000026213	Stk11ip	Non Sig.	Non Sig.	Non Sig.
1263	ENSMUSG00000082059	Gm15183	Non Sig.	Non Sig.	Non Sig.
1264	ENSMUSG00000006576	Slc4a3	Non Sig.	Non Sig.	Non Sig.
1265	ENSMUSG00000083244	Gm15180	Non Sig.	Non Sig.	Non Sig.
1266	ENSMUSG00000082528	Gm15182	Non Sig.	Non Sig.	Non Sig.
1267	ENSMUSG00000082012	Gm5257	Non Sig.	Non Sig.	Non Sig.
1268	ENSMUSG00000099996	Gm29065	Non Sig.	Non Sig.	Non Sig.
1269	ENSMUSG00000101763	Gm29068	Non Sig.	Non Sig.	Non Sig.
1270	ENSMUSG00000100827	Gm29069	Non Sig.	Non Sig.	Non Sig.
1271	ENSMUSG00000100553	Gm17751	Non Sig.	Non Sig.	Non Sig.
1272	ENSMUSG00000098611	Mir6343	Non Sig.	Non Sig.	Non Sig.
1273	ENSMUSG00000100534	Gm816	Non Sig.	Non Sig.	Non Sig.
1274	ENSMUSG00000102904	Gm38265	Non Sig.	Non Sig.	Non Sig.
1275	ENSMUSG00000089326	Gm25974	Non Sig.	Non Sig.	Non Sig.
1276	ENSMUSG00000026235	Epha4	Non Sig.	Non Sig.	Non Sig.
1277	ENSMUSG00000099141	Mir6352	Non Sig.	Non Sig.	Non Sig.
1278	ENSMUSG00000101849	Gm28386	Non Sig.	Non Sig.	Non Sig.
1279	ENSMUSG00000101506	Gm28385	Non Sig.	Non Sig.	Non Sig.
1280	ENSMUSG00000065215	Gm26263	Non Sig.	Non Sig.	Non Sig.
1281	ENSMUSG00000102052	Gm28387	Non Sig.	Non Sig.	Non Sig.
1282	ENSMUSG00000004872	Pax3	Non Sig.	Non Sig.	Non Sig.
1283	ENSMUSG00000032908	Sgpp2	Non Sig.	Non Sig.	Non Sig.
1284	ENSMUSG00000099561	Gm28410	Non Sig.	Non Sig.	Non Sig.
1285	ENSMUSG00000102945	Gm37884	Non Sig.	Non Sig.	Non Sig.
1286	ENSMUSG00000026245	Farsb	Non Sig.	Non Sig.	Non Sig.
1287	ENSMUSG00000101798	Gm28995	Non Sig.	Non Sig.	Non Sig.
1288	ENSMUSG00000104018	4833412K13Rik	Non Sig.	Non Sig.	Non Sig.
1289	ENSMUSG00000090486	BC035947	Non Sig.	Non Sig.	Non Sig.
1290	ENSMUSG00000012187	Mogat1	Non Sig.	Non Sig.	Non Sig.
1291	ENSMUSG00000099364	5730419F03Rik	Non Sig.	Non Sig.	Non Sig.
1292	ENSMUSG00000100562	Gm29611	Non Sig.	Non Sig.	Non Sig.
1293	ENSMUSG00000032883	Acsl3	Non Sig.	Non Sig.	Non Sig.
1294	ENSMUSG00000079470	Utp14b	Non Sig.	Non Sig.	Non Sig.
1295	ENSMUSG00000099377	Gm6159	Non Sig.	Non Sig.	Non Sig.
1296	ENSMUSG00000099706	Gm29536	Non Sig.	Non Sig.	Non Sig.
1297	ENSMUSG00000047330	Kcne4	Non Sig.	Non Sig.	Non Sig.
1298	ENSMUSG00000101324	Gm29187	Non Sig.	Non Sig.	Non Sig.
1299	ENSMUSG00000072978	Gm5830	Non Sig.	Non Sig.	Non Sig.
1300	ENSMUSG00000050711	Scg2	Non Sig.	Non Sig.	Non Sig.
1301	ENSMUSG00000099562	Gm19027	Non Sig.	Non Sig.	Non Sig.
1302	ENSMUSG00000077782	Gm24160	Non Sig.	Non Sig.	Non Sig.
1303	ENSMUSG00000054702	Ap1s3	Non Sig.	Non Sig.	Non Sig.
1304	ENSMUSG00000102235	Gm37886	Non Sig.	Non Sig.	Non Sig.
1305	ENSMUSG00000073643	Wdfy1	Non Sig.	Non Sig.	Non Sig.
1306	ENSMUSG00000104497	Gm10555	Non Sig.	Non Sig.	Non Sig.
1307	ENSMUSG00000026248	Mrpl44	Non Sig.	Non Sig.	Non Sig.
1308	ENSMUSG00000026249	Serpine2	Non Sig.	Non Sig.	Non Sig.
1309	ENSMUSG00000067106	Gm5529	Non Sig.	Non Sig.	Non Sig.
1310	ENSMUSG00000100397	Gm28071	Non Sig.	Non Sig.	Non Sig.
1311	ENSMUSG00000099753	Gm28058	Non Sig.	Non Sig.	Non Sig.
1312	ENSMUSG00000096297	Gm23934	Non Sig.	Non Sig.	Non Sig.
1313	ENSMUSG00000102518	Gm38339	Non Sig.	Non Sig.	Non Sig.
1314	ENSMUSG00000099552	9830004L10Rik	Non Sig.	Non Sig.	Non Sig.
1315	ENSMUSG00000043230	Fam124b	Non Sig.	Non Sig.	Non Sig.
1316	ENSMUSG00000101257	2310015K22Rik	Non Sig.	Non Sig.	Non Sig.
1317	ENSMUSG00000103404	Gm37932	Non Sig.	Non Sig.	Non Sig.
1318	ENSMUSG00000004364	Cul3	Non Sig.	Non Sig.	Non Sig.
1319	ENSMUSG00000103076	Gm37902	Non Sig.	Non Sig.	Non Sig.
1320	ENSMUSG00000103525	Gm37262	Non Sig.	Non Sig.	Non Sig.
1321	ENSMUSG00000101722	Gm29125	Non Sig.	Non Sig.	Non Sig.
1322	ENSMUSG00000090637	Gm6189	Non Sig.	Non Sig.	Non Sig.
1323	ENSMUSG00000101483	1700016L21Rik	Non Sig.	Non Sig.	Non Sig.
1324	ENSMUSG00000038608	Dock10	Non Sig.	Non Sig.	Non Sig.
1325	ENSMUSG00000103192	Gm37645	Non Sig.	Non Sig.	Non Sig.
1326	ENSMUSG00000104488	Gm38062	Non Sig.	Non Sig.	Non Sig.
1327	ENSMUSG00000102721	A630081D01Rik	Non Sig.	Non Sig.	Non Sig.
1328	ENSMUSG00000099949	Gm29124	Non Sig.	Non Sig.	Non Sig.
1329	ENSMUSG00000099918	Gm28066	Non Sig.	Non Sig.	Non Sig.
1330	ENSMUSG00000054976	Nyap2	Non Sig.	Non Sig.	Non Sig.
1331	ENSMUSG00000104029	Gm37210	Non Sig.	Non Sig.	Non Sig.
1332	ENSMUSG00000101986	Gm6198	Non Sig.	Non Sig.	Non Sig.
1333	ENSMUSG00000087008	Gm5530	Non Sig.	Non Sig.	Non Sig.
1334	ENSMUSG00000100561	Gm7516	Non Sig.	Non Sig.	Non Sig.
1335	ENSMUSG00000103571	Gm37114	Non Sig.	Non Sig.	Non Sig.
1336	ENSMUSG00000098797	Mir6344	Non Sig.	Non Sig.	Non Sig.
1337	ENSMUSG00000055980	Irs1	Non Sig.	Non Sig.	Down
1338	ENSMUSG00000022591	Gm9747	Non Sig.	Non Sig.	Non Sig.
1339	ENSMUSG00000026142	Rhbdd1	Non Sig.	Non Sig.	Non Sig.
1340	ENSMUSG00000104493	Gm19552	Non Sig.	Non Sig.	Non Sig.
1341	ENSMUSG00000100786	Gm28940	Non Sig.	Non Sig.	Non Sig.
1342	ENSMUSG00000096779	Gm22112	Non Sig.	Non Sig.	Non Sig.
1343	ENSMUSG00000067158	Col4a4	Non Sig.	Non Sig.	Non Sig.
1344	ENSMUSG00000079465	Col4a3	Non Sig.	Non Sig.	Non Sig.
1345	ENSMUSG00000065055	n-R5s213	Non Sig.	Non Sig.	Non Sig.
1346	ENSMUSG00000097564	C430014B12Rik	Non Sig.	Non Sig.	Non Sig.
1347	ENSMUSG00000026150	Mff	Non Sig.	Non Sig.	Non Sig.
1348	ENSMUSG00000101450	Gm28941	Non Sig.	Non Sig.	Non Sig.
1349	ENSMUSG00000026149	Tm4sf20	Non Sig.	Non Sig.	Non Sig.
1350	ENSMUSG00000099771	Gm19257	Non Sig.	Non Sig.	Non Sig.
1351	ENSMUSG00000102280	Gm36999	Non Sig.	Non Sig.	Non Sig.
1352	ENSMUSG00000100170	Gm28942	Non Sig.	Non Sig.	Non Sig.
1353	ENSMUSG00000100744	Gm17764	Non Sig.	Non Sig.	Non Sig.
1354	ENSMUSG00000093782	Gm22396	Non Sig.	Non Sig.	Non Sig.
1355	ENSMUSG00000026159	Agfg1	Non Sig.	Non Sig.	Non Sig.
1356	ENSMUSG00000101784	Gm7553	Non Sig.	Non Sig.	Non Sig.
1357	ENSMUSG00000038496	Slc19a3	Non Sig.	Non Sig.	Non Sig.
1358	ENSMUSG00000100432	Gm7539	Non Sig.	Non Sig.	Non Sig.
1359	ENSMUSG00000100190	Krtap28-10	Non Sig.	Non Sig.	Non Sig.
1360	ENSMUSG00000104423	A030005K14Rik	Non Sig.	Non Sig.	Non Sig.
1361	ENSMUSG00000101315	Krtap28-13	Non Sig.	Non Sig.	Non Sig.
1362	ENSMUSG00000099691	Gm29518	Non Sig.	Non Sig.	Non Sig.
1363	ENSMUSG00000026166	Ccl20	Non Sig.	Non Sig.	Non Sig.
1364	ENSMUSG00000101173	Gm29519	Non Sig.	Non Sig.	Non Sig.
1365	ENSMUSG00000053161	Daw1	Non Sig.	Non Sig.	Non Sig.
1366	ENSMUSG00000101896	Gm6244	Non Sig.	Non Sig.	Non Sig.
1367	ENSMUSG00000084443	n-R5s214	Non Sig.	Non Sig.	Non Sig.
1368	ENSMUSG00000026163	Sphkap	Non Sig.	Non Sig.	Non Sig.
1369	ENSMUSG00000079140	Gm6374	Non Sig.	Non Sig.	Non Sig.
1370	ENSMUSG00000104374	Gm37517	Non Sig.	Non Sig.	Non Sig.
1371	ENSMUSG00000104219	Gm37989	Non Sig.	Non Sig.	Non Sig.
1372	ENSMUSG00000100580	4933436I20Rik	Non Sig.	Non Sig.	Non Sig.
1373	ENSMUSG00000094946	Gm25754	Non Sig.	Non Sig.	Non Sig.
1374	ENSMUSG00000077736	Gm24555	Non Sig.	Non Sig.	Non Sig.
1375	ENSMUSG00000045658	Pid1	Down	Down	Non Sig.
1376	ENSMUSG00000102750	Gm37058	Non Sig.	Non Sig.	Non Sig.
1377	ENSMUSG00000101934	Gm18304	Non Sig.	Non Sig.	Non Sig.
1378	ENSMUSG00000098851	Mir6353	Non Sig.	Non Sig.	Non Sig.
1379	ENSMUSG00000036766	Dner	Non Sig.	Non Sig.	Non Sig.
1380	ENSMUSG00000104396	Gm37959	Non Sig.	Non Sig.	Non Sig.
1381	ENSMUSG00000102481	Gm37925	Non Sig.	Non Sig.	Non Sig.
1382	ENSMUSG00000093254	Mir5126	Non Sig.	Non Sig.	Non Sig.
1383	ENSMUSG00000026219	Trip12	Non Sig.	Non Sig.	Non Sig.
1384	ENSMUSG00000103505	Gm38374	Non Sig.	Non Sig.	Non Sig.
1385	ENSMUSG00000104503	Gm37738	Non Sig.	Non Sig.	Non Sig.
1386	ENSMUSG00000073633	Fbxo36	Non Sig.	Non Sig.	Non Sig.
1387	ENSMUSG00000026220	Slc16a14	Non Sig.	Non Sig.	Non Sig.
1388	ENSMUSG00000096802	Gm15433	Non Sig.	Non Sig.	Non Sig.
1389	ENSMUSG00000099693	Gm29284	Non Sig.	Non Sig.	Non Sig.
1390	ENSMUSG00000052477	C130026I21Rik	Non Sig.	Non Sig.	Non Sig.
1391	ENSMUSG00000064281	Rpl19-ps1	Non Sig.	Non Sig.	Non Sig.
1392	ENSMUSG00000098842	Gm27907	Non Sig.	Non Sig.	Non Sig.
1393	ENSMUSG00000061852	Gm7582	Non Sig.	Non Sig.	Non Sig.
1394	ENSMUSG00000089976	Gm2389	Non Sig.	Non Sig.	Non Sig.
1395	ENSMUSG00000101279	Gm18342	Non Sig.	Non Sig.	Non Sig.
1396	ENSMUSG00000089844	A530032D15Rik	Non Sig.	Non Sig.	Non Sig.
1397	ENSMUSG00000073631	Gm10553	Non Sig.	Non Sig.	Non Sig.
1398	ENSMUSG00000072109	A530040E14Rik	Non Sig.	Non Sig.	Non Sig.
1399	ENSMUSG00000090128	Gm16038	Non Sig.	Non Sig.	Non Sig.
1400	ENSMUSG00000089763	Gm2635	Non Sig.	Non Sig.	Non Sig.
1401	ENSMUSG00000089716	Gm6264	Non Sig.	Non Sig.	Non Sig.
1402	ENSMUSG00000079457	Gm7609	Non Sig.	Non Sig.	Non Sig.
1403	ENSMUSG00000090252	Gm16028	Non Sig.	Non Sig.	Non Sig.
1404	ENSMUSG00000079455	Gm16026	Non Sig.	Non Sig.	Non Sig.
1405	ENSMUSG00000091199	Gm2619	Non Sig.	Non Sig.	Non Sig.
1406	ENSMUSG00000089652	Gm16025	Non Sig.	Non Sig.	Non Sig.
1407	ENSMUSG00000089937	Gm7281	Non Sig.	Non Sig.	Non Sig.
1408	ENSMUSG00000096292	Gm2666	Non Sig.	Non Sig.	Non Sig.
1409	ENSMUSG00000101751	Gm2427	Non Sig.	Non Sig.	Non Sig.
1410	ENSMUSG00000089714	Gm16092	Non Sig.	Non Sig.	Non Sig.
1411	ENSMUSG00000090186	Gm7592	Non Sig.	Non Sig.	Non Sig.
1412	ENSMUSG00000094127	G530012D18Rik	Non Sig.	Non Sig.	Non Sig.
1413	ENSMUSG00000070034	Sp110	Non Sig.	Non Sig.	Non Sig.
1414	ENSMUSG00000090103	Gm16094	Non Sig.	Non Sig.	Non Sig.
1415	ENSMUSG00000070031	Sp140	Non Sig.	Non Sig.	Non Sig.
1416	ENSMUSG00000073628	Gm10552	Non Sig.	Non Sig.	Non Sig.
1417	ENSMUSG00000090246	Gm17017	Non Sig.	Non Sig.	Non Sig.
1418	ENSMUSG00000026222	Sp100	Non Sig.	Non Sig.	Non Sig.
1419	ENSMUSG00000064414	n-R5s215	Non Sig.	Non Sig.	Non Sig.
1420	ENSMUSG00000052760	A630001G21Rik	Non Sig.	Non Sig.	Non Sig.
1421	ENSMUSG00000098634	Mir8096	Non Sig.	Non Sig.	Non Sig.
1422	ENSMUSG00000094834	Gm25472	Non Sig.	Non Sig.	Non Sig.
1423	ENSMUSG00000100217	9930111H07Rik	Non Sig.	Non Sig.	Non Sig.
1424	ENSMUSG00000092932	Gm22906	Non Sig.	Non Sig.	Non Sig.
1425	ENSMUSG00000036707	Cab39	Non Sig.	Non Sig.	Non Sig.
1426	ENSMUSG00000026223	Itm2c	Non Sig.	Non Sig.	Non Sig.
1427	ENSMUSG00000026224	4933407L21Rik	Non Sig.	Non Sig.	Non Sig.
1428	ENSMUSG00000099767	Gm28884	Non Sig.	Non Sig.	Non Sig.
1429	ENSMUSG00000049608	Gpr55	Non Sig.	Non Sig.	Non Sig.
1430	ENSMUSG00000100108	Gm28100	Non Sig.	Non Sig.	Non Sig.
1431	ENSMUSG00000099342	Gm18180	Non Sig.	Non Sig.	Non Sig.
1432	ENSMUSG00000026226	Spata3	Non Sig.	Non Sig.	Non Sig.
1433	ENSMUSG00000026227	2810459M11Rik	Non Sig.	Non Sig.	Non Sig.
1434	ENSMUSG00000026229	Psmd1	Non Sig.	Non Sig.	Non Sig.
1435	ENSMUSG00000077274	Gm22786	Non Sig.	Non Sig.	Non Sig.
1436	ENSMUSG00000026228	Htr2b	Non Sig.	Non Sig.	Non Sig.
1437	ENSMUSG00000103272	Gm37914	Non Sig.	Non Sig.	Non Sig.
1438	ENSMUSG00000094638	Gm21972	Non Sig.	Non Sig.	Non Sig.
1439	ENSMUSG00000062590	Armc9	Non Sig.	Non Sig.	Non Sig.
1440	ENSMUSG00000087538	Gm16341	Non Sig.	Non Sig.	Non Sig.
1441	ENSMUSG00000079445	B3gnt7	Non Sig.	Non Sig.	Non Sig.
1442	ENSMUSG00000099644	Gm28626	Non Sig.	Non Sig.	Non Sig.
1443	ENSMUSG00000091806	Gm5258	Non Sig.	Non Sig.	Non Sig.
1444	ENSMUSG00000101853	Gm28627	Non Sig.	Non Sig.	Non Sig.
1445	ENSMUSG00000026234	Ncl	Non Sig.	Non Sig.	Non Sig.
1446	ENSMUSG00000064837	Snora75	Non Sig.	Non Sig.	Non Sig.
1447	ENSMUSG00000104627	Mir3535	Non Sig.	Non Sig.	Non Sig.
1448	ENSMUSG00000064696	Gm24148	Non Sig.	Non Sig.	Non Sig.
1449	ENSMUSG00000064823	Snord82	Non Sig.	Non Sig.	Non Sig.
1450	ENSMUSG00000073627	C130036L24Rik	Non Sig.	Non Sig.	Non Sig.
1451	ENSMUSG00000026237	Nmur1	Non Sig.	Non Sig.	Non Sig.
1452	ENSMUSG00000036574	1700019O17Rik	Non Sig.	Non Sig.	Non Sig.
1453	ENSMUSG00000101328	Rpl30-ps6	Non Sig.	Non Sig.	Non Sig.
1454	ENSMUSG00000026238	Ptma	Non Sig.	Non Sig.	Non Sig.
1455	ENSMUSG00000026239	Pde6d	Non Sig.	Non Sig.	Non Sig.
1456	ENSMUSG00000102927	Gm37152	Non Sig.	Non Sig.	Non Sig.
1457	ENSMUSG00000026240	Cops7b	Non Sig.	Non Sig.	Non Sig.
1458	ENSMUSG00000084468	Gm22955	Non Sig.	Non Sig.	Non Sig.
1459	ENSMUSG00000103609	Gm37022	Non Sig.	Non Sig.	Non Sig.
1460	ENSMUSG00000026241	Nppc	Non Sig.	Non Sig.	Non Sig.
1461	ENSMUSG00000053333	Dis3l2	Non Sig.	Non Sig.	Non Sig.
1462	ENSMUSG00000100225	Gm29097	Non Sig.	Non Sig.	Non Sig.
1463	ENSMUSG00000100768	Gm29055	Non Sig.	Non Sig.	Non Sig.
1464	ENSMUSG00000104121	Gm37485	Non Sig.	Non Sig.	Non Sig.
1465	ENSMUSG00000102383	Gm38142	Non Sig.	Non Sig.	Non Sig.
1466	ENSMUSG00000104400	Gm38010	Non Sig.	Non Sig.	Non Sig.
1467	ENSMUSG00000102293	Gm37541	Non Sig.	Non Sig.	Non Sig.
1468	ENSMUSG00000102649	Gm38021	Non Sig.	Non Sig.	Non Sig.
1469	ENSMUSG00000084106	Gm6136	Non Sig.	Non Sig.	Non Sig.
1470	ENSMUSG00000102571	Gm37967	Non Sig.	Non Sig.	Non Sig.
1471	ENSMUSG00000099401	Gm28375	Non Sig.	Non Sig.	Non Sig.
1472	ENSMUSG00000102956	Gm37017	Non Sig.	Non Sig.	Non Sig.
1473	ENSMUSG00000103984	Gm37447	Non Sig.	Non Sig.	Non Sig.
1474	ENSMUSG00000101940	Akp-ps1	Non Sig.	Non Sig.	Non Sig.
1475	ENSMUSG00000101625	Gm29371	Non Sig.	Up	Up
1476	ENSMUSG00000026246	Alppl2	Non Sig.	Non Sig.	Non Sig.
1477	ENSMUSG00000079440	Alpi	Non Sig.	Non Sig.	Non Sig.
1478	ENSMUSG00000100940	Gm29372	Non Sig.	Non Sig.	Non Sig.
1479	ENSMUSG00000036500	Akp3	Non Sig.	Non Sig.	Non Sig.
1480	ENSMUSG00000099839	Gm29374	Non Sig.	Non Sig.	Non Sig.
1481	ENSMUSG00000026247	Ecel1	Non Sig.	Non Sig.	Non Sig.
1482	ENSMUSG00000036480	Prss56	Non Sig.	Non Sig.	Non Sig.
1483	ENSMUSG00000026251	Chrnd	Non Sig.	Non Sig.	Non Sig.
1484	ENSMUSG00000026253	Chrng	Non Sig.	Non Sig.	Non Sig.
1485	ENSMUSG00000026254	Eif4e2	Non Sig.	Non Sig.	Non Sig.
1486	ENSMUSG00000088318	Gm26187	Non Sig.	Non Sig.	Non Sig.
1487	ENSMUSG00000026255	Efhd1	Non Sig.	Non Sig.	Non Sig.
1488	ENSMUSG00000089821	Efhd1os	Non Sig.	Non Sig.	Non Sig.
1489	ENSMUSG00000048000	Gigyf2	Non Sig.	Non Sig.	Non Sig.
1490	ENSMUSG00000095281	Gm22549	Non Sig.	Non Sig.	Non Sig.
1491	ENSMUSG00000079436	Kcnj13	Non Sig.	Non Sig.	Non Sig.
1492	ENSMUSG00000089613	Gm23504	Non Sig.	Non Sig.	Non Sig.
1493	ENSMUSG00000026258	3110079O15Rik	Non Sig.	Non Sig.	Non Sig.
1494	ENSMUSG00000026259	Ngef	Down	Non Sig.	Non Sig.
1495	ENSMUSG00000079434	Neu2	Non Sig.	Non Sig.	Non Sig.
1496	ENSMUSG00000091123	Gm17181	Non Sig.	Non Sig.	Non Sig.
1497	ENSMUSG00000090994	Gm6153	Non Sig.	Non Sig.	Non Sig.
1498	ENSMUSG00000026288	Inpp5d	Non Sig.	Non Sig.	Non Sig.
1499	ENSMUSG00000026289	Atg16l1	Non Sig.	Non Sig.	Non Sig.
1500	ENSMUSG00000087968	Gm25395	Non Sig.	Non Sig.	Non Sig.
1501	ENSMUSG00000089281	Scarna6	Non Sig.	Non Sig.	Non Sig.
1502	ENSMUSG00000056055	Sag	Non Sig.	Non Sig.	Non Sig.
1503	ENSMUSG00000070738	Dgkd	Non Sig.	Non Sig.	Non Sig.
1504	ENSMUSG00000101942	Gm19582	Non Sig.	Non Sig.	Non Sig.
1505	ENSMUSG00000103996	4833421G17Rik	Non Sig.	Non Sig.	Non Sig.
1506	ENSMUSG00000103591	Gm38365	Non Sig.	Non Sig.	Non Sig.
1507	ENSMUSG00000005501	Usp40	Non Sig.	Non Sig.	Non Sig.
1508	ENSMUSG00000095942	Gm25198	Non Sig.	Non Sig.	Non Sig.
1509	ENSMUSG00000084021	Gm5832	Non Sig.	Non Sig.	Non Sig.
1510	ENSMUSG00000083478	Gm15375	Non Sig.	Non Sig.	Non Sig.
1511	ENSMUSG00000090165	Ugt1a10	Non Sig.	Non Sig.	Non Sig.
1512	ENSMUSG00000092220	Gm20528	Non Sig.	Non Sig.	Non Sig.
1513	ENSMUSG00000090175	Ugt1a9	Non Sig.	Non Sig.	Non Sig.
1514	ENSMUSG00000089675	Ugt1a8	Non Sig.	Non Sig.	Non Sig.
1515	ENSMUSG00000090124	Ugt1a7c	Non Sig.	Non Sig.	Non Sig.
1516	ENSMUSG00000082837	Gm15373	Non Sig.	Non Sig.	Non Sig.
1517	ENSMUSG00000090145	Ugt1a6b	Non Sig.	Non Sig.	Non Sig.
1518	ENSMUSG00000084195	Gm15372	Non Sig.	Non Sig.	Non Sig.
1519	ENSMUSG00000081261	Gm15370	Non Sig.	Non Sig.	Non Sig.
1520	ENSMUSG00000054545	Ugt1a6a	Non Sig.	Non Sig.	Non Sig.
1521	ENSMUSG00000081602	Gm15369	Non Sig.	Non Sig.	Non Sig.
1522	ENSMUSG00000082513	Gm15374	Non Sig.	Non Sig.	Non Sig.
1523	ENSMUSG00000082677	Gm15371	Non Sig.	Non Sig.	Non Sig.
1524	ENSMUSG00000089943	Ugt1a5	Non Sig.	Non Sig.	Non Sig.
1525	ENSMUSG00000081488	Gm15368	Non Sig.	Non Sig.	Non Sig.
1526	ENSMUSG00000083277	Gm15376	Non Sig.	Non Sig.	Non Sig.
1527	ENSMUSG00000090171	Ugt1a2	Non Sig.	Non Sig.	Non Sig.
1528	ENSMUSG00000081984	Dnajb3	Non Sig.	Non Sig.	Non Sig.
1529	ENSMUSG00000089960	Ugt1a1	Non Sig.	Non Sig.	Non Sig.
1530	ENSMUSG00000079429	Mroh2a	Non Sig.	Non Sig.	Non Sig.
1531	ENSMUSG00000044783	Hjurp	Non Sig.	Non Sig.	Non Sig.
1532	ENSMUSG00000036251	Trpm8	Non Sig.	Non Sig.	Non Sig.
1533	ENSMUSG00000085420	4930453O03Rik	Non Sig.	Non Sig.	Non Sig.
1534	ENSMUSG00000026295	Spp2	Non Sig.	Non Sig.	Non Sig.
1535	ENSMUSG00000099553	Gm29538	Non Sig.	Non Sig.	Non Sig.
1536	ENSMUSG00000100908	Gm28888	Non Sig.	Non Sig.	Non Sig.
1537	ENSMUSG00000062310	Glrp1	Non Sig.	Non Sig.	Non Sig.
1538	ENSMUSG00000100798	Gm19589	Non Sig.	Non Sig.	Non Sig.
1539	ENSMUSG00000104057	Gm38130	Non Sig.	Non Sig.	Non Sig.
1540	ENSMUSG00000100367	Gm29336	Non Sig.	Non Sig.	Non Sig.
1541	ENSMUSG00000049866	Arl4c	Non Sig.	Non Sig.	Non Sig.
1542	ENSMUSG00000101736	Gm29335	Non Sig.	Non Sig.	Non Sig.
1543	ENSMUSG00000097398	Platr5	Non Sig.	Non Sig.	Non Sig.
1544	ENSMUSG00000099848	Gm29337	Non Sig.	Non Sig.	Non Sig.
1545	ENSMUSG00000101333	Gm4753	Non Sig.	Non Sig.	Non Sig.
1546	ENSMUSG00000099378	1700067G17Rik	Non Sig.	Non Sig.	Non Sig.
1547	ENSMUSG00000099544	Gm18699	Non Sig.	Non Sig.	Non Sig.
1548	ENSMUSG00000036206	Sh3bp4	Non Sig.	Non Sig.	Non Sig.
1549	ENSMUSG00000102700	Gm38312	Non Sig.	Non Sig.	Non Sig.
1550	ENSMUSG00000102083	Gm5259	Non Sig.	Non Sig.	Non Sig.
1551	ENSMUSG00000101288	Gm28342	Non Sig.	Non Sig.	Non Sig.
1552	ENSMUSG00000099938	C030007H22Rik	Non Sig.	Non Sig.	Non Sig.
1553	ENSMUSG00000055013	Agap1	Non Sig.	Non Sig.	Non Sig.
1554	ENSMUSG00000104114	Gm37297	Non Sig.	Non Sig.	Non Sig.
1555	ENSMUSG00000088371	Gm25180	Non Sig.	Non Sig.	Non Sig.
1556	ENSMUSG00000101662	Gm28499	Non Sig.	Non Sig.	Non Sig.
1557	ENSMUSG00000102009	4933400F21Rik	Non Sig.	Non Sig.	Non Sig.
1558	ENSMUSG00000088775	Gm26037	Non Sig.	Non Sig.	Non Sig.
1559	ENSMUSG00000103252	Gm37521	Non Sig.	Non Sig.	Non Sig.
1560	ENSMUSG00000034486	Gbx2	Non Sig.	Non Sig.	Non Sig.
1561	ENSMUSG00000092627	D130058E05Rik	Non Sig.	Non Sig.	Non Sig.
1562	ENSMUSG00000067081	Asb18	Non Sig.	Non Sig.	Non Sig.
1563	ENSMUSG00000026301	Iqca	Non Sig.	Non Sig.	Non Sig.
1564	ENSMUSG00000100850	4930434B07Rik	Non Sig.	Non Sig.	Non Sig.
1565	ENSMUSG00000044337	Ackr3	Non Sig.	Up	Up
1566	ENSMUSG00000104087	Gm38277	Non Sig.	Non Sig.	Non Sig.
1567	ENSMUSG00000101951	Gm28721	Non Sig.	Non Sig.	Non Sig.
1568	ENSMUSG00000101028	Gm28723	Non Sig.	Non Sig.	Non Sig.
1569	ENSMUSG00000098368	Gm27648	Non Sig.	Non Sig.	Non Sig.
1570	ENSMUSG00000101997	Gm28722	Non Sig.	Non Sig.	Non Sig.
1571	ENSMUSG00000103292	Gm35048	Non Sig.	Non Sig.	Non Sig.
1572	ENSMUSG00000034432	Cops8	Non Sig.	Non Sig.	Non Sig.
1573	ENSMUSG00000056128	Gm9991	Non Sig.	Non Sig.	Non Sig.
1574	ENSMUSG00000048126	Col6a3	Non Sig.	Non Sig.	Non Sig.
1575	ENSMUSG00000103061	Gm36970	Non Sig.	Non Sig.	Non Sig.
1576	ENSMUSG00000103978	4930474B08Rik	Non Sig.	Non Sig.	Non Sig.
1577	ENSMUSG00000026303	Mlph	Non Sig.	Non Sig.	Non Sig.
1578	ENSMUSG00000090550	Prlh	Non Sig.	Non Sig.	Non Sig.
1579	ENSMUSG00000026304	Rab17	Non Sig.	Non Sig.	Non Sig.
1580	ENSMUSG00000100791	Gm28199	Non Sig.	Non Sig.	Non Sig.
1581	ENSMUSG00000026305	Lrrfip1	Non Sig.	Non Sig.	Non Sig.
1582	ENSMUSG00000070732	Rbm44	Non Sig.	Non Sig.	Non Sig.
1583	ENSMUSG00000100018	Gm7776	Non Sig.	Non Sig.	Non Sig.
1584	ENSMUSG00000034353	Ramp1	Non Sig.	Non Sig.	Non Sig.
1585	ENSMUSG00000034343	Ube2f	Non Sig.	Non Sig.	Non Sig.
1586	ENSMUSG00000083064	Gm7785	Non Sig.	Non Sig.	Non Sig.
1587	ENSMUSG00000097285	Gm26683	Non Sig.	Non Sig.	Non Sig.
1588	ENSMUSG00000026307	Scly	Non Sig.	Non Sig.	Non Sig.
1589	ENSMUSG00000090322	Gm17090	Non Sig.	Non Sig.	Non Sig.
1590	ENSMUSG00000049515	Espnl	Non Sig.	Non Sig.	Non Sig.
1591	ENSMUSG00000026308	Klhl30	Non Sig.	Non Sig.	Non Sig.
1592	ENSMUSG00000047443	Fam132b	Non Sig.	Non Sig.	Non Sig.
1593	ENSMUSG00000026309	Ilkap	Non Sig.	Non Sig.	Non Sig.
1594	ENSMUSG00000100253	1700020N18Rik	Non Sig.	Non Sig.	Non Sig.
1595	ENSMUSG00000067071	Hes6	Non Sig.	Non Sig.	Non Sig.
1596	ENSMUSG00000055866	Per2	Non Sig.	Non Sig.	Non Sig.
1597	ENSMUSG00000101911	Gm28381	Non Sig.	Non Sig.	Non Sig.
1598	ENSMUSG00000100151	Gm28382	Non Sig.	Non Sig.	Non Sig.
1599	ENSMUSG00000101958	Gm19085	Non Sig.	Non Sig.	Non Sig.
1600	ENSMUSG00000034292	Traf3ip1	Non Sig.	Non Sig.	Non Sig.
1601	ENSMUSG00000026311	Asb1	Non Sig.	Non Sig.	Non Sig.
1602	ENSMUSG00000101705	Gm28380	Non Sig.	Non Sig.	Non Sig.
1603	ENSMUSG00000100980	Gm29100	Non Sig.	Non Sig.	Non Sig.
1604	ENSMUSG00000007805	Twist2	Non Sig.	Non Sig.	Non Sig.
1605	ENSMUSG00000101414	Gm29101	Non Sig.	Non Sig.	Non Sig.
1606	ENSMUSG00000102745	Gm37600	Non Sig.	Non Sig.	Non Sig.
1607	ENSMUSG00000026313	Hdac4	Non Sig.	Non Sig.	Non Sig.
1608	ENSMUSG00000103101	Gm37048	Non Sig.	Non Sig.	Non Sig.
1609	ENSMUSG00000096941	Gm26720	Non Sig.	Non Sig.	Non Sig.
1610	ENSMUSG00000102565	Gm37036	Non Sig.	Non Sig.	Non Sig.
1611	ENSMUSG00000101265	Gm29099	Non Sig.	Non Sig.	Non Sig.
1612	ENSMUSG00000101522	Gm7837	Non Sig.	Non Sig.	Non Sig.
1613	ENSMUSG00000026260	Ndufa10	Non Sig.	Non Sig.	Non Sig.
1614	ENSMUSG00000098288	Mir6900	Non Sig.	Non Sig.	Non Sig.
1615	ENSMUSG00000067064	Olfr1416	Non Sig.	Non Sig.	Non Sig.
1616	ENSMUSG00000057464	Olfr1415	Non Sig.	Non Sig.	Non Sig.
1617	ENSMUSG00000042849	Olfr1414	Non Sig.	Non Sig.	Non Sig.
1618	ENSMUSG00000097001	1700054K02Rik	Non Sig.	Non Sig.	Non Sig.
1619	ENSMUSG00000058904	Olfr1413	Non Sig.	Non Sig.	Non Sig.
1620	ENSMUSG00000099363	Gm28478	Non Sig.	Non Sig.	Non Sig.
1621	ENSMUSG00000100793	Gm28479	Non Sig.	Non Sig.	Non Sig.
1622	ENSMUSG00000046300	Olfr1412	Non Sig.	Non Sig.	Non Sig.
1623	ENSMUSG00000107778	Gm44098	Non Sig.	Non Sig.	Non Sig.
1624	ENSMUSG00000108131	Gm44099	Non Sig.	Non Sig.	Non Sig.
1625	ENSMUSG00000062497	Olfr1411	Non Sig.	Non Sig.	Non Sig.
1626	ENSMUSG00000063583	Olfr1410	Non Sig.	Non Sig.	Non Sig.
1627	ENSMUSG00000061616	Olfr12	Non Sig.	Non Sig.	Non Sig.
1628	ENSMUSG00000073616	Myeov2	Non Sig.	Non Sig.	Non Sig.
1629	ENSMUSG00000044055	Otos	Non Sig.	Non Sig.	Non Sig.
1630	ENSMUSG00000100546	Gm29483	Non Sig.	Non Sig.	Non Sig.
1631	ENSMUSG00000099665	Gm29482	Non Sig.	Non Sig.	Non Sig.
1632	ENSMUSG00000100781	Gm29481	Non Sig.	Non Sig.	Non Sig.
1633	ENSMUSG00000034220	Gpc1	Non Sig.	Non Sig.	Non Sig.
1634	ENSMUSG00000101995	Gm29480	Non Sig.	Non Sig.	Non Sig.
1635	ENSMUSG00000065470	Mir149	Non Sig.	Non Sig.	Non Sig.
1636	ENSMUSG00000034212	Ankmy1	Non Sig.	Non Sig.	Non Sig.
1637	ENSMUSG00000047067	Dusp28	Non Sig.	Non Sig.	Non Sig.
1638	ENSMUSG00000097251	5033417F24Rik	Non Sig.	Non Sig.	Non Sig.
1639	ENSMUSG00000026269	Rnpepl1	Non Sig.	Non Sig.	Non Sig.
1640	ENSMUSG00000100632	9430060I03Rik	Non Sig.	Non Sig.	Non Sig.
1641	ENSMUSG00000026270	Capn10	Non Sig.	Non Sig.	Non Sig.
1642	ENSMUSG00000026271	Gpr35	Non Sig.	Non Sig.	Non Sig.
1643	ENSMUSG00000100021	Gm18697	Non Sig.	Non Sig.	Non Sig.
1644	ENSMUSG00000045091	Aqp12	Non Sig.	Non Sig.	Non Sig.
1645	ENSMUSG00000014602	Kif1a	Non Sig.	Non Sig.	Non Sig.
1646	ENSMUSG00000101378	Gm28086	Non Sig.	Non Sig.	Non Sig.
1647	ENSMUSG00000026272	Agxt	Non Sig.	Non Sig.	Non Sig.
1648	ENSMUSG00000034159	2310007B03Rik	Non Sig.	Non Sig.	Non Sig.
1649	ENSMUSG00000084989	Crocc2	Non Sig.	Non Sig.	Non Sig.
1650	ENSMUSG00000047793	Sned1	Non Sig.	Non Sig.	Non Sig.
1651	ENSMUSG00000098997	Mir6901	Non Sig.	Non Sig.	Non Sig.
1652	ENSMUSG00000026273	Mterf4	Non Sig.	Non Sig.	Non Sig.
1653	ENSMUSG00000101172	Gm28535	Non Sig.	Non Sig.	Non Sig.
1654	ENSMUSG00000100351	Gm7867	Non Sig.	Non Sig.	Non Sig.
1655	ENSMUSG00000026274	Pask	Non Sig.	Non Sig.	Non Sig.
1656	ENSMUSG00000026275	Ppp1r7	Non Sig.	Non Sig.	Non Sig.
1657	ENSMUSG00000106302	Mir6902	Non Sig.	Non Sig.	Non Sig.
1658	ENSMUSG00000098689	Mir6345	Non Sig.	Non Sig.	Non Sig.
1659	ENSMUSG00000064389	Gm26446	Non Sig.	Non Sig.	Non Sig.
1660	ENSMUSG00000034107	Ano7	Non Sig.	Non Sig.	Non Sig.
1661	ENSMUSG00000034088	Hdlbp	Non Sig.	Non Sig.	Non Sig.
1662	ENSMUSG00000090489	Gm17415	Non Sig.	Non Sig.	Non Sig.
1663	ENSMUSG00000026276	Sept2	Non Sig.	Non Sig.	Non Sig.
1664	ENSMUSG00000034066	Farp2	Non Sig.	Non Sig.	Non Sig.
1665	ENSMUSG00000103854	Gm37250	Non Sig.	Non Sig.	Non Sig.
1666	ENSMUSG00000026277	Stk25	Non Sig.	Non Sig.	Non Sig.
1667	ENSMUSG00000100927	Gm28536	Non Sig.	Non Sig.	Non Sig.
1668	ENSMUSG00000026278	Bok	Non Sig.	Non Sig.	Non Sig.
1669	ENSMUSG00000026279	Thap4	Non Sig.	Non Sig.	Non Sig.
1670	ENSMUSG00000101952	Gm10550	Non Sig.	Non Sig.	Non Sig.
1671	ENSMUSG00000026280	Atg4b	Non Sig.	Non Sig.	Non Sig.
1672	ENSMUSG00000026281	Dtymk	Non Sig.	Non Sig.	Non Sig.
1673	ENSMUSG00000026283	Ing5	Non Sig.	Non Sig.	Non Sig.
1674	ENSMUSG00000088961	Gm22089	Non Sig.	Non Sig.	Non Sig.
1675	ENSMUSG00000073609	D2hgdh	Non Sig.	Non Sig.	Non Sig.
1676	ENSMUSG00000094651	Gal3st2	Non Sig.	Non Sig.	Non Sig.
1677	ENSMUSG00000101660	Gm18666	Non Sig.	Non Sig.	Non Sig.
1678	ENSMUSG00000093805	Gm9994	Non Sig.	Non Sig.	Non Sig.
1679	ENSMUSG00000099624	Gm7889	Non Sig.	Non Sig.	Non Sig.
1680	ENSMUSG00000073608	Gm6086	Non Sig.	Non Sig.	Non Sig.
1681	ENSMUSG00000034000	Neu4	Non Sig.	Non Sig.	Non Sig.
1682	ENSMUSG00000026285	Pdcd1	Non Sig.	Non Sig.	Non Sig.
1683	ENSMUSG00000100990	Gm7891	Non Sig.	Non Sig.	Non Sig.
1684	ENSMUSG00000100347	Gm7895	Non Sig.	Non Sig.	Non Sig.
1685	ENSMUSG00000077413	Gm23389	Non Sig.	Non Sig.	Non Sig.
1686	ENSMUSG00000100518	4930440C22Rik	Non Sig.	Non Sig.	Non Sig.
1687	ENSMUSG00000089310	Gm23181	Non Sig.	Non Sig.	Non Sig.
1688	ENSMUSG00000099592	Gm5264	Non Sig.	Non Sig.	Non Sig.
1689	ENSMUSG00000051185	Fam174a	Non Sig.	Non Sig.	Non Sig.
1690	ENSMUSG00000103973	BC055308	Non Sig.	Non Sig.	Non Sig.
1691	ENSMUSG00000081051	Gm15427	Non Sig.	Non Sig.	Non Sig.
1692	ENSMUSG00000040710	St8sia4	Non Sig.	Non Sig.	Non Sig.
1693	ENSMUSG00000103197	Gm37642	Non Sig.	Non Sig.	Non Sig.
1694	ENSMUSG00000100777	4930598F16Rik	Non Sig.	Non Sig.	Non Sig.
1695	ENSMUSG00000102718	Gm37761	Non Sig.	Non Sig.	Non Sig.
1696	ENSMUSG00000095955	Gm22360	Non Sig.	Non Sig.	Non Sig.
1697	ENSMUSG00000100062	1700063A18Rik	Non Sig.	Non Sig.	Non Sig.
1698	ENSMUSG00000080345	Gm24586	Non Sig.	Non Sig.	Non Sig.
1699	ENSMUSG00000096585	Gm22917	Non Sig.	Non Sig.	Non Sig.
1700	ENSMUSG00000102658	Gm37076	Non Sig.	Non Sig.	Non Sig.
1701	ENSMUSG00000100336	Gm29601	Non Sig.	Non Sig.	Non Sig.
1702	ENSMUSG00000100589	4930533P14Rik	Non Sig.	Non Sig.	Non Sig.
1703	ENSMUSG00000095610	Gm26245	Non Sig.	Non Sig.	Non Sig.
1704	ENSMUSG00000100362	Gm1833	Non Sig.	Non Sig.	Non Sig.
1705	ENSMUSG00000077255	Gm26078	Non Sig.	Non Sig.	Non Sig.
1706	ENSMUSG00000040693	Slco4c1	Non Sig.	Non Sig.	Non Sig.
1707	ENSMUSG00000097814	Panct2	Non Sig.	Non Sig.	Non Sig.
1708	ENSMUSG00000045463	Slco6b1	Non Sig.	Non Sig.	Non Sig.
1709	ENSMUSG00000097480	Gm9499	Non Sig.	Non Sig.	Non Sig.
1710	ENSMUSG00000100454	Gm28901	Non Sig.	Non Sig.	Non Sig.
1711	ENSMUSG00000044757	Gm6430	Non Sig.	Non Sig.	Non Sig.
1712	ENSMUSG00000026331	Slco6c1	Non Sig.	Non Sig.	Non Sig.
1713	ENSMUSG00000100484	Gm7133	Non Sig.	Non Sig.	Non Sig.
1714	ENSMUSG00000101348	Gm7135	Non Sig.	Non Sig.	Non Sig.
1715	ENSMUSG00000103179	Gm37171	Non Sig.	Non Sig.	Non Sig.
1716	ENSMUSG00000044768	D1Ertd622e	Non Sig.	Non Sig.	Non Sig.
1717	ENSMUSG00000040648	Ppip5k2	Non Sig.	Non Sig.	Non Sig.
1718	ENSMUSG00000026333	Gin1	Non Sig.	Non Sig.	Non Sig.
1719	ENSMUSG00000026335	Pam	Non Sig.	Non Sig.	Non Sig.
1720	ENSMUSG00000104140	Gm37140	Non Sig.	Non Sig.	Non Sig.
1721	ENSMUSG00000089169	Gm25413	Non Sig.	Non Sig.	Non Sig.
1722	ENSMUSG00000089782	Gm3531	Non Sig.	Non Sig.	Non Sig.
1723	ENSMUSG00000089706	B230216N24Rik	Non Sig.	Non Sig.	Non Sig.
1724	ENSMUSG00000096085	Gm24465	Non Sig.	Non Sig.	Non Sig.
1725	ENSMUSG00000100182	1810006J02Rik	Non Sig.	Non Sig.	Non Sig.
1726	ENSMUSG00000100711	Gm29461	Non Sig.	Non Sig.	Non Sig.
1727	ENSMUSG00000097608	Gm7952	Non Sig.	Non Sig.	Non Sig.
1728	ENSMUSG00000099634	Gm29462	Non Sig.	Non Sig.	Non Sig.
1729	ENSMUSG00000026336	Slco6d1	Non Sig.	Non Sig.	Non Sig.
1730	ENSMUSG00000089791	Gm3555	Non Sig.	Non Sig.	Up
1731	ENSMUSG00000096193	Gm26134	Non Sig.	Non Sig.	Non Sig.
1732	ENSMUSG00000100009	Gm7967	Non Sig.	Non Sig.	Non Sig.
1733	ENSMUSG00000099686	Gm29460	Non Sig.	Non Sig.	Non Sig.
1734	ENSMUSG00000087804	Gm23434	Non Sig.	Non Sig.	Non Sig.
1735	ENSMUSG00000099453	Gm18248	Non Sig.	Non Sig.	Non Sig.
1736	ENSMUSG00000067028	Cntnap5b	Non Sig.	Non Sig.	Non Sig.
1737	ENSMUSG00000082431	Tdpx-ps1	Non Sig.	Non Sig.	Non Sig.
1738	ENSMUSG00000104104	Gm37877	Non Sig.	Non Sig.	Non Sig.
1739	ENSMUSG00000100662	Gm19029	Non Sig.	Non Sig.	Non Sig.
1740	ENSMUSG00000087883	Gm23602	Non Sig.	Non Sig.	Non Sig.
1741	ENSMUSG00000099835	Gm29668	Non Sig.	Non Sig.	Non Sig.
1742	ENSMUSG00000100794	Gm29667	Non Sig.	Non Sig.	Non Sig.
1743	ENSMUSG00000099427	Gm18700	Non Sig.	Non Sig.	Non Sig.
1744	ENSMUSG00000099892	Gm18185	Non Sig.	Non Sig.	Non Sig.
1745	ENSMUSG00000100977	Gm29334	Non Sig.	Non Sig.	Non Sig.
1746	ENSMUSG00000077039	Gm25537	Non Sig.	Non Sig.	Non Sig.
1747	ENSMUSG00000100684	Gm20268	Non Sig.	Non Sig.	Non Sig.
1748	ENSMUSG00000100088	Gm28801	Non Sig.	Non Sig.	Non Sig.
1749	ENSMUSG00000100222	Psmb6-ps2	Non Sig.	Non Sig.	Non Sig.
1750	ENSMUSG00000100065	Gm18969	Non Sig.	Non Sig.	Non Sig.
1751	ENSMUSG00000100349	Gm28188	Non Sig.	Non Sig.	Non Sig.
1752	ENSMUSG00000099375	Gm28187	Non Sig.	Non Sig.	Non Sig.
1753	ENSMUSG00000077295	Gm24122	Non Sig.	Non Sig.	Non Sig.
1754	ENSMUSG00000099770	Gm28623	Non Sig.	Non Sig.	Non Sig.
1755	ENSMUSG00000088510	Gm23036	Non Sig.	Non Sig.	Non Sig.
1756	ENSMUSG00000101890	Gm3116	Non Sig.	Non Sig.	Non Sig.
1757	ENSMUSG00000099989	Gm20281	Non Sig.	Non Sig.	Non Sig.
1758	ENSMUSG00000087908	Gm22034	Non Sig.	Non Sig.	Non Sig.
1759	ENSMUSG00000100955	Gm18728	Non Sig.	Non Sig.	Non Sig.
1760	ENSMUSG00000088594	Gm23965	Non Sig.	Non Sig.	Non Sig.
1761	ENSMUSG00000099469	Gm29141	Non Sig.	Non Sig.	Non Sig.
1762	ENSMUSG00000102325	Gm37789	Non Sig.	Non Sig.	Non Sig.
1763	ENSMUSG00000101297	Gm18447	Non Sig.	Non Sig.	Non Sig.
1764	ENSMUSG00000100059	Gm29140	Non Sig.	Non Sig.	Non Sig.
1765	ENSMUSG00000088161	Gm23537	Non Sig.	Non Sig.	Non Sig.
1766	ENSMUSG00000099464	Gm5260	Non Sig.	Non Sig.	Non Sig.
1767	ENSMUSG00000100935	Gm29592	Non Sig.	Non Sig.	Non Sig.
1768	ENSMUSG00000099801	Gm29011	Non Sig.	Non Sig.	Non Sig.
1769	ENSMUSG00000050840	Cdh20	Non Sig.	Non Sig.	Non Sig.
1770	ENSMUSG00000103991	Gm38031	Non Sig.	Non Sig.	Non Sig.
1771	ENSMUSG00000084704	n-R5s216	Non Sig.	Non Sig.	Non Sig.
1772	ENSMUSG00000103060	Gm36969	Non Sig.	Non Sig.	Non Sig.
1773	ENSMUSG00000089866	Gm15699	Non Sig.	Non Sig.	Non Sig.
1774	ENSMUSG00000099669	Gm29012	Non Sig.	Non Sig.	Non Sig.
1775	ENSMUSG00000099702	Gm29013	Non Sig.	Non Sig.	Non Sig.
1776	ENSMUSG00000047496	Rnf152	Non Sig.	Non Sig.	Non Sig.
1777	ENSMUSG00000099582	Gm29014	Non Sig.	Non Sig.	Non Sig.
1778	ENSMUSG00000097482	Gm17634	Non Sig.	Non Sig.	Non Sig.
1779	ENSMUSG00000101214	Gm28403	Non Sig.	Non Sig.	Non Sig.
1780	ENSMUSG00000067017	Gm3608	Non Sig.	Non Sig.	Non Sig.
1781	ENSMUSG00000056536	Pign	Non Sig.	Non Sig.	Non Sig.
1782	ENSMUSG00000100672	Gm28404	Non Sig.	Non Sig.	Non Sig.
1783	ENSMUSG00000101219	Gm20302	Non Sig.	Non Sig.	Non Sig.
1784	ENSMUSG00000076999	Gm22426	Non Sig.	Non Sig.	Non Sig.
1785	ENSMUSG00000101656	Gm8004	Non Sig.	Non Sig.	Non Sig.
1786	ENSMUSG00000026319	2310035C23Rik	Non Sig.	Non Sig.	Non Sig.
1787	ENSMUSG00000104044	Gm37566	Non Sig.	Non Sig.	Non Sig.
1788	ENSMUSG00000101330	Gm10193	Non Sig.	Down	Down
1789	ENSMUSG00000026321	Tnfrsf11a	Non Sig.	Non Sig.	Non Sig.
1790	ENSMUSG00000102690	Gm37779	Non Sig.	Non Sig.	Non Sig.
1791	ENSMUSG00000089206	Gm26214	Non Sig.	Non Sig.	Non Sig.
1792	ENSMUSG00000099448	Gm18801	Non Sig.	Non Sig.	Non Sig.
1793	ENSMUSG00000099843	Gm7160	Non Sig.	Non Sig.	Non Sig.
1794	ENSMUSG00000038866	Zcchc2	Non Sig.	Non Sig.	Non Sig.
1795	ENSMUSG00000102501	Gm37372	Non Sig.	Non Sig.	Non Sig.
1796	ENSMUSG00000097612	Gm26509	Non Sig.	Non Sig.	Non Sig.
1797	ENSMUSG00000101583	Gm20753	Non Sig.	Non Sig.	Non Sig.
1798	ENSMUSG00000044340	Phlpp1	Non Sig.	Non Sig.	Non Sig.
1799	ENSMUSG00000103291	Gm38235	Non Sig.	Non Sig.	Non Sig.
1800	ENSMUSG00000100247	A530053M12Rik	Non Sig.	Non Sig.	Non Sig.
1801	ENSMUSG00000099604	Gm6651	Non Sig.	Non Sig.	Non Sig.
1802	ENSMUSG00000057329	Bcl2	Non Sig.	Non Sig.	Non Sig.
1803	ENSMUSG00000054006	D630008O14Rik	Non Sig.	Non Sig.	Non Sig.
1804	ENSMUSG00000098344	Mir3473f	Non Sig.	Non Sig.	Non Sig.
1805	ENSMUSG00000103348	Gm37053	Non Sig.	Non Sig.	Non Sig.
1806	ENSMUSG00000009905	Kdsr	Non Sig.	Non Sig.	Non Sig.
1807	ENSMUSG00000009907	Vps4b	Non Sig.	Non Sig.	Non Sig.
1808	ENSMUSG00000067006	Serpinb5	Non Sig.	Non Sig.	Non Sig.
1809	ENSMUSG00000083613	Pou2f3-rs1	Non Sig.	Non Sig.	Non Sig.
1810	ENSMUSG00000059956	Serpinb12	Non Sig.	Non Sig.	Non Sig.
1811	ENSMUSG00000048775	Serpinb13	Non Sig.	Non Sig.	Non Sig.
1812	ENSMUSG00000084228	Gm8080	Non Sig.	Non Sig.	Non Sig.
1813	ENSMUSG00000044594	Serpinb3a	Non Sig.	Non Sig.	Non Sig.
1814	ENSMUSG00000058017	Serpinb3d	Non Sig.	Non Sig.	Non Sig.
1815	ENSMUSG00000083884	Gm15388	Non Sig.	Non Sig.	Non Sig.
1816	ENSMUSG00000073602	Serpinb3b	Non Sig.	Non Sig.	Non Sig.
1817	ENSMUSG00000080729	Gm8084	Non Sig.	Non Sig.	Non Sig.
1818	ENSMUSG00000081114	Gm15390	Non Sig.	Non Sig.	Non Sig.
1819	ENSMUSG00000073601	Serpinb3c	Non Sig.	Non Sig.	Non Sig.
1820	ENSMUSG00000084189	Gm8089	Non Sig.	Non Sig.	Non Sig.
1821	ENSMUSG00000026327	Serpinb11	Non Sig.	Non Sig.	Non Sig.
1822	ENSMUSG00000087210	Gm15391	Non Sig.	Non Sig.	Non Sig.
1823	ENSMUSG00000067001	Serpinb7	Non Sig.	Non Sig.	Non Sig.
1824	ENSMUSG00000089278	Gm24553	Non Sig.	Non Sig.	Non Sig.
1825	ENSMUSG00000062345	Serpinb2	Non Sig.	Non Sig.	Non Sig.
1826	ENSMUSG00000092572	Serpinb10	Non Sig.	Non Sig.	Non Sig.
1827	ENSMUSG00000102843	Serpinb10	Non Sig.	Non Sig.	Non Sig.
1828	ENSMUSG00000026315	Serpinb8	Non Sig.	Non Sig.	Non Sig.
1829	ENSMUSG00000086161	Gm15389	Non Sig.	Non Sig.	Non Sig.
1830	ENSMUSG00000096241	Gm24267	Non Sig.	Non Sig.	Non Sig.
1831	ENSMUSG00000077237	Gm22438	Non Sig.	Non Sig.	Non Sig.
1832	ENSMUSG00000100457	D830032E09Rik	Non Sig.	Non Sig.	Non Sig.
1833	ENSMUSG00000101477	Gm18448	Non Sig.	Non Sig.	Non Sig.
1834	ENSMUSG00000099484	Gm28282	Non Sig.	Non Sig.	Non Sig.
1835	ENSMUSG00000100041	Gm5702	Non Sig.	Non Sig.	Non Sig.
1836	ENSMUSG00000104478	Gm38212	Non Sig.	Non Sig.	Non Sig.
1837	ENSMUSG00000101231	Gm28283	Non Sig.	Non Sig.	Non Sig.
1838	ENSMUSG00000101097	Gm6679	Non Sig.	Non Sig.	Non Sig.
1839	ENSMUSG00000100831	Gm17847	Non Sig.	Non Sig.	Non Sig.
1840	ENSMUSG00000100884	Gm28281	Non Sig.	Non Sig.	Non Sig.
1841	ENSMUSG00000089037	Gm22159	Non Sig.	Non Sig.	Non Sig.
1842	ENSMUSG00000084741	Gm25293	Non Sig.	Non Sig.	Non Sig.
1843	ENSMUSG00000100025	Gm8141	Non Sig.	Non Sig.	Non Sig.
1844	ENSMUSG00000026312	Cdh7	Non Sig.	Non Sig.	Non Sig.
1845	ENSMUSG00000100290	Gm18552	Non Sig.	Non Sig.	Non Sig.
1846	ENSMUSG00000100758	Gm3332	Non Sig.	Non Sig.	Non Sig.
1847	ENSMUSG00000099926	Gm6693	Non Sig.	Non Sig.	Non Sig.
1848	ENSMUSG00000047216	Cdh19	Non Sig.	Non Sig.	Non Sig.
1849	ENSMUSG00000102788	Gm38255	Non Sig.	Non Sig.	Non Sig.
1850	ENSMUSG00000102160	Gm36944	Non Sig.	Non Sig.	Non Sig.
1851	ENSMUSG00000101253	Gm29088	Non Sig.	Non Sig.	Non Sig.
1852	ENSMUSG00000101846	Gm19927	Non Sig.	Non Sig.	Non Sig.
1853	ENSMUSG00000100555	Gm8173	Non Sig.	Non Sig.	Non Sig.
1854	ENSMUSG00000102728	Gm37934	Non Sig.	Non Sig.	Non Sig.
1855	ENSMUSG00000038702	Dsel	Non Sig.	Non Sig.	Non Sig.
1856	ENSMUSG00000101875	Gm6028	Non Sig.	Non Sig.	Non Sig.
1857	ENSMUSG00000099732	Gm17752	Non Sig.	Non Sig.	Non Sig.
1858	ENSMUSG00000101220	Gm6717	Non Sig.	Non Sig.	Non Sig.
1859	ENSMUSG00000100020	Gm19086	Non Sig.	Non Sig.	Non Sig.
1860	ENSMUSG00000101054	Gm18406	Non Sig.	Non Sig.	Non Sig.
1861	ENSMUSG00000088691	Gm22331	Non Sig.	Non Sig.	Non Sig.
1862	ENSMUSG00000099884	Gm8204	Non Sig.	Non Sig.	Non Sig.
1863	ENSMUSG00000100304	Gm28190	Non Sig.	Non Sig.	Non Sig.
1864	ENSMUSG00000101453	Gm28189	Non Sig.	Non Sig.	Non Sig.
1865	ENSMUSG00000102105	Gm17946	Non Sig.	Non Sig.	Non Sig.
1866	ENSMUSG00000099943	Gm18181	Non Sig.	Non Sig.	Non Sig.
1867	ENSMUSG00000084546	Gm24937	Non Sig.	Non Sig.	Non Sig.
1868	ENSMUSG00000097648	9330185C12Rik	Non Sig.	Non Sig.	Non Sig.
1869	ENSMUSG00000101687	Gm4854	Non Sig.	Non Sig.	Non Sig.
1870	ENSMUSG00000100515	Gm17916	Non Sig.	Non Sig.	Non Sig.
1871	ENSMUSG00000070695	Cntnap5a	Non Sig.	Non Sig.	Non Sig.
1872	ENSMUSG00000092948	Gm23393	Non Sig.	Non Sig.	Non Sig.
1873	ENSMUSG00000102033	Gm28263	Non Sig.	Non Sig.	Non Sig.
1874	ENSMUSG00000094429	Gm19965	Non Sig.	Non Sig.	Non Sig.
1875	ENSMUSG00000101154	Gm17777	Non Sig.	Non Sig.	Non Sig.
1876	ENSMUSG00000065865	Gm24030	Non Sig.	Non Sig.	Non Sig.
1877	ENSMUSG00000098815	Gm27785	Non Sig.	Non Sig.	Non Sig.
1878	ENSMUSG00000101573	Gm28361	Non Sig.	Non Sig.	Non Sig.
1879	ENSMUSG00000107979	Zfp813-ps	Non Sig.	Non Sig.	Non Sig.
1880	ENSMUSG00000101373	Zfp813-ps	Non Sig.	Non Sig.	Non Sig.
1881	ENSMUSG00000099615	Gm28362	Non Sig.	Non Sig.	Non Sig.
1882	ENSMUSG00000100265	Gm28363	Non Sig.	Non Sig.	Non Sig.
1883	ENSMUSG00000100527	Gm28359	Non Sig.	Non Sig.	Non Sig.
1884	ENSMUSG00000099571	Gm18182	Non Sig.	Non Sig.	Non Sig.
1885	ENSMUSG00000101303	B020011L13Rik	Non Sig.	Non Sig.	Non Sig.
1886	ENSMUSG00000100305	Gm28360	Non Sig.	Non Sig.	Non Sig.
1887	ENSMUSG00000099534	Gm28169	Non Sig.	Non Sig.	Non Sig.
1888	ENSMUSG00000100886	Gm7195	Non Sig.	Non Sig.	Non Sig.
1889	ENSMUSG00000101415	Gm28168	Non Sig.	Non Sig.	Non Sig.
1890	ENSMUSG00000100617	Gm7145	Non Sig.	Non Sig.	Non Sig.
1891	ENSMUSG00000100703	Gm28358	Non Sig.	Non Sig.	Non Sig.
1892	ENSMUSG00000100177	Gm29489	Non Sig.	Non Sig.	Non Sig.
1893	ENSMUSG00000101363	Gm29490	Non Sig.	Non Sig.	Non Sig.
1894	ENSMUSG00000101590	Gm29104	Non Sig.	Non Sig.	Non Sig.
1895	ENSMUSG00000102030	Gm29106	Non Sig.	Non Sig.	Non Sig.
1896	ENSMUSG00000099870	Gm7200	Non Sig.	Non Sig.	Non Sig.
1897	ENSMUSG00000026374	Tsn	Non Sig.	Non Sig.	Non Sig.
1898	ENSMUSG00000026377	Nifk	Non Sig.	Non Sig.	Non Sig.
1899	ENSMUSG00000099936	Gm28867	Non Sig.	Non Sig.	Non Sig.
1900	ENSMUSG00000064302	Clasp1	Non Sig.	Non Sig.	Non Sig.
1901	ENSMUSG00000077257	Gm26080	Non Sig.	Non Sig.	Non Sig.
1902	ENSMUSG00000107722	2900060B14Rik	Non Sig.	Non Sig.	Non Sig.
1903	ENSMUSG00000080542	Gm22710	Non Sig.	Non Sig.	Non Sig.
1904	ENSMUSG00000100770	Gm28466	Non Sig.	Non Sig.	Non Sig.
1905	ENSMUSG00000026380	Tfcp2l1	Non Sig.	Non Sig.	Down
1906	ENSMUSG00000089601	Gm22094	Non Sig.	Non Sig.	Non Sig.
1907	ENSMUSG00000101624	Gm28882	Non Sig.	Non Sig.	Non Sig.
1908	ENSMUSG00000088363	Gm23497	Non Sig.	Non Sig.	Non Sig.
1909	ENSMUSG00000100040	Gm28467	Non Sig.	Non Sig.	Non Sig.
1910	ENSMUSG00000048402	Gli2	Non Sig.	Non Sig.	Non Sig.
1911	ENSMUSG00000098273	Mir6346	Non Sig.	Non Sig.	Non Sig.
1912	ENSMUSG00000097408	Gm26831	Non Sig.	Non Sig.	Non Sig.
1913	ENSMUSG00000096939	Gm8321	Non Sig.	Non Sig.	Non Sig.
1914	ENSMUSG00000100767	Gm3508	Non Sig.	Non Sig.	Non Sig.
1915	ENSMUSG00000099860	Gm29456	Non Sig.	Non Sig.	Non Sig.
1916	ENSMUSG00000101179	Gm29455	Non Sig.	Non Sig.	Non Sig.
1917	ENSMUSG00000037035	Inhbb	Non Sig.	Non Sig.	Non Sig.
1918	ENSMUSG00000004451	Ralb	Non Sig.	Non Sig.	Non Sig.
1919	ENSMUSG00000101437	Gm29454	Non Sig.	Non Sig.	Non Sig.
1920	ENSMUSG00000098447	Gm27184	Non Sig.	Non Sig.	Non Sig.
1921	ENSMUSG00000098923	Tmem185b	Non Sig.	Non Sig.	Non Sig.
1922	ENSMUSG00000101731	3830432H09Rik	Non Sig.	Non Sig.	Non Sig.
1923	ENSMUSG00000084505	Gm25322	Non Sig.	Non Sig.	Non Sig.
1924	ENSMUSG00000026383	Epb41l5	Non Sig.	Non Sig.	Non Sig.
1925	ENSMUSG00000102687	Gm37219	Non Sig.	Non Sig.	Non Sig.
1926	ENSMUSG00000026384	Ptpn4	Non Sig.	Non Sig.	Non Sig.
1927	ENSMUSG00000091876	Gm3851	Non Sig.	Non Sig.	Non Sig.
1928	ENSMUSG00000103146	Gm37745	Non Sig.	Non Sig.	Non Sig.
1929	ENSMUSG00000100436	Gm29657	Non Sig.	Non Sig.	Non Sig.
1930	ENSMUSG00000090277	Gm8338	Non Sig.	Non Sig.	Non Sig.
1931	ENSMUSG00000100042	Gm29658	Non Sig.	Non Sig.	Non Sig.
1932	ENSMUSG00000100636	Gm3551	Non Sig.	Non Sig.	Non Sig.
1933	ENSMUSG00000101224	Gm28209	Non Sig.	Non Sig.	Non Sig.
1934	ENSMUSG00000036975	Tmem177	Non Sig.	Non Sig.	Non Sig.
1935	ENSMUSG00000036962	Cfap221	Non Sig.	Non Sig.	Non Sig.
1936	ENSMUSG00000092245	Gm17973	Non Sig.	Non Sig.	Non Sig.
1937	ENSMUSG00000026387	Sctr	Non Sig.	Non Sig.	Non Sig.
1938	ENSMUSG00000050777	Tmem37	Non Sig.	Non Sig.	Non Sig.
1939	ENSMUSG00000026385	Dbi	Non Sig.	Non Sig.	Non Sig.
1940	ENSMUSG00000026388	3110009E18Rik	Non Sig.	Non Sig.	Down
1941	ENSMUSG00000026389	Steap3	Non Sig.	Non Sig.	Non Sig.
1942	ENSMUSG00000036907	C1ql2	Non Sig.	Non Sig.	Non Sig.
1943	ENSMUSG00000101275	1700012E03Rik	Non Sig.	Non Sig.	Non Sig.
1944	ENSMUSG00000026390	Marco	Non Sig.	Non Sig.	Down
1945	ENSMUSG00000058665	En1	Non Sig.	Non Sig.	Non Sig.
1946	ENSMUSG00000099957	2610027F03Rik	Non Sig.	Non Sig.	Non Sig.
1947	ENSMUSG00000101386	Gm29346	Non Sig.	Non Sig.	Non Sig.
1948	ENSMUSG00000101922	Gm29345	Non Sig.	Non Sig.	Non Sig.
1949	ENSMUSG00000100761	Gm29344	Non Sig.	Non Sig.	Non Sig.
1950	ENSMUSG00000099336	Gm29348	Non Sig.	Non Sig.	Non Sig.
1951	ENSMUSG00000100979	Gm29347	Non Sig.	Non Sig.	Non Sig.
1952	ENSMUSG00000102360	Gm37043	Non Sig.	Non Sig.	Non Sig.
1953	ENSMUSG00000097881	Celrr	Non Sig.	Non Sig.	Non Sig.
1954	ENSMUSG00000101700	Gm29359	Non Sig.	Non Sig.	Non Sig.
1955	ENSMUSG00000104332	Gm38283	Non Sig.	Non Sig.	Non Sig.
1956	ENSMUSG00000003721	Insig2	Non Sig.	Non Sig.	Non Sig.
1957	ENSMUSG00000104253	Gm37174	Non Sig.	Non Sig.	Non Sig.
1958	ENSMUSG00000101791	2210011K15Rik	Non Sig.	Non Sig.	Non Sig.
1959	ENSMUSG00000026339	Ccdc93	Non Sig.	Non Sig.	Non Sig.
1960	ENSMUSG00000085857	Gm15392	Non Sig.	Non Sig.	Non Sig.
1961	ENSMUSG00000083582	Gm15393	Non Sig.	Non Sig.	Non Sig.
1962	ENSMUSG00000050534	Htr5b	Non Sig.	Non Sig.	Non Sig.
1963	ENSMUSG00000081130	Gm8217	Non Sig.	Non Sig.	Non Sig.
1964	ENSMUSG00000001674	Ddx18	Non Sig.	Non Sig.	Non Sig.
1965	ENSMUSG00000102006	Gm28591	Non Sig.	Non Sig.	Non Sig.
1966	ENSMUSG00000102488	Gm37920	Non Sig.	Non Sig.	Non Sig.
1967	ENSMUSG00000083584	Gm15394	Non Sig.	Non Sig.	Non Sig.
1968	ENSMUSG00000100913	Gm8392	Non Sig.	Non Sig.	Non Sig.
1969	ENSMUSG00000080410	Gm26472	Non Sig.	Non Sig.	Non Sig.
1970	ENSMUSG00000099960	Gm28590	Non Sig.	Non Sig.	Non Sig.
1971	ENSMUSG00000089274	Gm24547	Non Sig.	Non Sig.	Non Sig.
1972	ENSMUSG00000103263	Gm36982	Non Sig.	Non Sig.	Non Sig.
1973	ENSMUSG00000089190	Gm25771	Non Sig.	Non Sig.	Non Sig.
1974	ENSMUSG00000099451	Gm29192	Non Sig.	Non Sig.	Non Sig.
1975	ENSMUSG00000104180	Gm37970	Non Sig.	Non Sig.	Non Sig.
1976	ENSMUSG00000100762	Gm8403	Non Sig.	Non Sig.	Non Sig.
1977	ENSMUSG00000100405	Gm28911	Non Sig.	Non Sig.	Non Sig.
1978	ENSMUSG00000100525	Gm20058	Non Sig.	Non Sig.	Non Sig.
1979	ENSMUSG00000101495	Gm28912	Non Sig.	Non Sig.	Non Sig.
1980	ENSMUSG00000036815	Dpp10	Non Sig.	Non Sig.	Non Sig.
1981	ENSMUSG00000102801	Gm37478	Non Sig.	Non Sig.	Non Sig.
1982	ENSMUSG00000102681	Gm37221	Non Sig.	Non Sig.	Non Sig.
1983	ENSMUSG00000077472	Gm24791	Non Sig.	Non Sig.	Non Sig.
1984	ENSMUSG00000104410	Gm37066	Non Sig.	Non Sig.	Non Sig.
1985	ENSMUSG00000102521	Gm37781	Non Sig.	Non Sig.	Non Sig.
1986	ENSMUSG00000104205	Gm37396	Non Sig.	Non Sig.	Non Sig.
1987	ENSMUSG00000102902	Gm38263	Non Sig.	Non Sig.	Non Sig.
1988	ENSMUSG00000101985	Gm28929	Non Sig.	Non Sig.	Non Sig.
1989	ENSMUSG00000101994	Gm18875	Non Sig.	Non Sig.	Non Sig.
1990	ENSMUSG00000102940	Gm37551	Non Sig.	Non Sig.	Non Sig.
1991	ENSMUSG00000103914	Gm38073	Non Sig.	Non Sig.	Non Sig.
1992	ENSMUSG00000065340	Gm25578	Non Sig.	Non Sig.	Non Sig.
1993	ENSMUSG00000100851	Gm28928	Non Sig.	Non Sig.	Non Sig.
1994	ENSMUSG00000101006	Gm28299	Non Sig.	Non Sig.	Non Sig.
1995	ENSMUSG00000102240	Gm37717	Non Sig.	Non Sig.	Non Sig.
1996	ENSMUSG00000099574	1700121L03Rik	Non Sig.	Non Sig.	Non Sig.
1997	ENSMUSG00000026341	Actr3	Non Sig.	Non Sig.	Non Sig.
1998	ENSMUSG00000102063	Gm28706	Non Sig.	Non Sig.	Non Sig.
1999	ENSMUSG00000026342	Slc35f5	Non Sig.	Non Sig.	Non Sig.
[truncated: 45,730 more rows]
