# Supplementary material for: Runx3 regulates iron metabolism via modulation of BMP signalling
Source: Cell Prolif. 2021 Oct 6;54(12):e13138. doi: 10.1111/cpr.13138 (PMC8666273; doi:10.1111/cpr.13138)
Supplement: Supplementary file 3 — Table S2 [file CPR-54-e13138-s003.csv]

	GeneAcc	GeneName	cre_N.HTF_N.vs.cre_P.HTF_N.Log2fc	cre_N.HTF_N.vs.cre_P.HTF_N.PV	cre_N.HTF_N.vs.cre_N.HTF_P.Log2fc	cre_N.HTF_N.vs.cre_N.HTF_P.PV	cre_N.HTF_N.vs.cre_P.HTF_P.Log2fc	cre_N.HTF_N.vs.cre_P.HTF_P.PV
1	ENSMUSG00000102693	4933401J01Rik	0.00	1.0000	0.00	1.0000	0.00	1.0000
2	ENSMUSG00000064842	Gm26206	0.00	1.0000	0.00	1.0000	0.00	1.0000
3	ENSMUSG00000051951	Xkr4	-inf	1.0000	0.12	1.0000	0.08	1.0000
4	ENSMUSG00000102851	Gm18956	0.00	1.0000	0.00	1.0000	0.00	1.0000
5	ENSMUSG00000103377	Gm37180	0.00	1.0000	0.00	1.0000	0.00	1.0000
6	ENSMUSG00000104017	Gm37363	0.00	1.0000	0.00	1.0000	0.00	1.0000
7	ENSMUSG00000103025	Gm37686	0.00	1.0000	0.00	1.0000	0.00	1.0000
8	ENSMUSG00000089699	Gm1992	0.00	1.0000	0.00	1.0000	0.00	1.0000
9	ENSMUSG00000103201	Gm37329	0.00	1.0000	0.00	1.0000	0.00	1.0000
10	ENSMUSG00000103147	Gm7341	0.00	1.0000	0.00	1.0000	0.00	1.0000
11	ENSMUSG00000103161	Gm38148	-inf	1.0000	0.17	1.0000	-inf	1.0000
12	ENSMUSG00000102331	Gm19938	0.00	1.0000	0.00	1.0000	0.00	1.0000
13	ENSMUSG00000102348	Gm10568	0.00	1.0000	0.00	1.0000	0.00	1.0000
14	ENSMUSG00000102592	Gm38385	0.00	1.0000	0.00	1.0000	0.00	1.0000
15	ENSMUSG00000088333	Gm27396	0.00	1.0000	0.00	1.0000	0.00	1.0000
16	ENSMUSG00000102343	Gm37381	0.00	1.0000	0.00	1.0000	0.00	1.0000
17	ENSMUSG00000025900	Rp1	0.00	1.0000	0.00	1.0000	0.00	1.0000
18	ENSMUSG00000102948	Gm6101	0.00	1.0000	0.00	1.0000	0.00	1.0000
19	ENSMUSG00000109048	Rp1	0.00	1.0000	0.00	1.0000	0.00	1.0000
20	ENSMUSG00000104123	Gm37483	0.00	1.0000	0.00	1.0000	0.00	1.0000
21	ENSMUSG00000025902	Sox17	-0.87	0.2172	-0.50	0.4973	-0.02	0.9816
22	ENSMUSG00000104238	Gm37587	-inf	1.0000	-inf	1.0000	-0.89	1.0000
23	ENSMUSG00000102269	Gm7357	inf	1.0000	0.00	1.0000	0.00	1.0000
24	ENSMUSG00000096126	Gm22307	0.00	1.0000	0.00	1.0000	0.00	1.0000
25	ENSMUSG00000103003	Gm38076	0.00	1.0000	0.00	1.0000	0.00	1.0000
26	ENSMUSG00000104328	Gm37323	0.00	1.0000	0.00	1.0000	0.00	1.0000
27	ENSMUSG00000102735	Gm7369	0.00	1.0000	0.00	1.0000	0.00	1.0000
28	ENSMUSG00000098104	Gm6085	0.00	1.0000	0.00	1.0000	0.00	1.0000
29	ENSMUSG00000102175	Gm6119	-inf	1.0000	0.06	1.0000	-inf	1.0000
30	ENSMUSG00000088000	Gm25493	0.00	1.0000	0.00	1.0000	0.00	1.0000
31	ENSMUSG00000103265	Gm2053	0.00	1.0000	0.00	1.0000	0.00	1.0000
32	ENSMUSG00000103922	Gm6123	1.18	1.0000	0.08	1.0000	0.46	1.0000
33	ENSMUSG00000033845	Mrpl15	0.08	0.7850	-0.04	0.9068	-0.11	0.7466
34	ENSMUSG00000102275	Gm37144	-0.64	0.7458	-0.39	0.4238	-0.75	0.5387
35	ENSMUSG00000025903	Lypla1	-0.03	0.9294	0.01	0.9888	-0.14	0.7088
36	ENSMUSG00000104217	Gm37988	-2.00	0.5412	0.28	0.8851	-0.21	0.8966
37	ENSMUSG00000033813	Tcea1	-0.16	0.5658	-0.28	0.3810	-0.23	0.4860
38	ENSMUSG00000062588	Gm6104	-2.22	0.5213	-2.31	0.5437	-1.40	0.6611
39	ENSMUSG00000103280	Gm37277	-0.67	0.2512	0.24	0.6990	-0.20	0.7425
40	ENSMUSG00000002459	Rgs20	-0.21	0.7866	0.27	0.7610	0.43	0.6165
41	ENSMUSG00000091305	Gm17100	0.00	1.0000	0.00	1.0000	0.00	1.0000
42	ENSMUSG00000102653	Gm37079	inf	1.0000	inf	1.0000	inf	1.0000
43	ENSMUSG00000085623	Gm16041	0.03	1.0000	-0.84	1.0000	1.73	1.0000
44	ENSMUSG00000091665	Gm17101	0.00	1.0000	0.00	1.0000	0.00	1.0000
45	ENSMUSG00000033793	Atp6v1h	-0.05	0.8272	0.24	0.3724	0.14	0.6057
46	ENSMUSG00000104352	Gm7182	0.00	1.0000	0.00	1.0000	0.00	1.0000
47	ENSMUSG00000104046	Gm37567	-0.20	1.0000	0.15	1.0000	-0.67	1.0000
48	ENSMUSG00000102907	Gm38264	0.00	1.0000	0.00	1.0000	0.00	1.0000
49	ENSMUSG00000025905	Oprk1	0.00	1.0000	0.00	1.0000	0.00	1.0000
50	ENSMUSG00000103936	Gm36965	0.00	1.0000	0.00	1.0000	0.00	1.0000
51	ENSMUSG00000093015	Gm22463	0.00	1.0000	0.00	1.0000	0.00	1.0000
52	ENSMUSG00000103519	Gm37429	0.00	1.0000	0.00	1.0000	0.00	1.0000
53	ENSMUSG00000033774	Npbwr1	0.00	1.0000	0.00	1.0000	0.00	1.0000
54	ENSMUSG00000103090	Gm19214	0.00	1.0000	0.00	1.0000	0.00	1.0000
55	ENSMUSG00000025907	Rb1cc1	0.17	0.6187	-0.04	0.9194	-0.30	0.4122
56	ENSMUSG00000090031	4732440D04Rik	0.80	0.5038	0.82	0.5371	0.86	0.5111
57	ENSMUSG00000087247	Fam150a	0.00	1.0000	0.00	1.0000	0.00	1.0000
58	ENSMUSG00000103355	Gm2147	0.00	1.0000	0.00	1.0000	0.00	1.0000
59	ENSMUSG00000102706	Gm7417	0.00	1.0000	0.00	1.0000	0.00	1.0000
60	ENSMUSG00000103845	Gm19026	0.00	1.0000	0.00	1.0000	inf	1.0000
61	ENSMUSG00000033740	St18	-inf	1.0000	0.83	1.0000	-inf	1.0000
62	ENSMUSG00000103329	Gm42492	0.00	1.0000	0.00	1.0000	0.00	1.0000
63	ENSMUSG00000104385	Gm7449	0.00	1.0000	0.00	1.0000	0.00	1.0000
64	ENSMUSG00000102135	Gm37108	-inf	1.0000	-inf	1.0000	-0.10	1.0000
65	ENSMUSG00000103282	Gm37275	0.00	1.0000	0.00	1.0000	0.00	1.0000
66	ENSMUSG00000102534	Gm37225	0.00	1.0000	0.00	1.0000	0.00	1.0000
67	ENSMUSG00000102213	Gm37489	0.00	1.0000	0.00	1.0000	0.00	1.0000
68	ENSMUSG00000103629	Gm5694	0.00	1.0000	0.00	1.0000	0.00	1.0000
69	ENSMUSG00000051285	Pcmtd1	0.00	0.9928	0.02	0.9375	-0.20	0.5000
70	ENSMUSG00000098201	Gm26983	0.00	1.0000	0.00	1.0000	0.00	1.0000
71	ENSMUSG00000103509	Gm38372	-0.26	0.7728	-0.00	0.9967	-0.40	0.6816
72	ENSMUSG00000048538	Gm9826	0.16	0.6358	0.01	0.9871	0.12	0.7795
73	ENSMUSG00000103709	Nras-ps2	0.00	1.0000	0.00	1.0000	0.00	1.0000
74	ENSMUSG00000077244	Gm23274	0.00	1.0000	0.00	1.0000	0.00	1.0000
75	ENSMUSG00000102768	Gm19002	0.00	1.0000	0.00	1.0000	0.00	1.0000
76	ENSMUSG00000097797	Gm26901	1.31	1.0000	2.27	1.0000	-inf	1.0000
77	ENSMUSG00000103498	Gm18984	0.00	1.0000	0.00	1.0000	0.00	1.0000
78	ENSMUSG00000103067	Gm30414	0.00	1.0000	0.00	1.0000	inf	1.0000
79	ENSMUSG00000102320	Gm37791	0.00	1.0000	0.00	1.0000	0.00	1.0000
80	ENSMUSG00000104226	Gm7470	0.00	1.0000	0.00	1.0000	0.00	1.0000
81	ENSMUSG00000103903	Rps2-ps2	0.00	1.0000	0.00	1.0000	0.00	1.0000
82	ENSMUSG00000103557	Gm38216	0.00	1.0000	0.00	1.0000	0.00	1.0000
83	ENSMUSG00000025909	Sntg1	inf	1.0000	0.00	1.0000	inf	1.0000
84	ENSMUSG00000102647	Gm38024	0.00	1.0000	0.00	1.0000	0.00	1.0000
85	ENSMUSG00000086235	Gm16284	0.00	1.0000	0.00	1.0000	0.00	1.0000
86	ENSMUSG00000102253	Gm38259	0.00	1.0000	0.00	1.0000	0.00	1.0000
87	ENSMUSG00000093970	Gm23358	0.00	1.0000	0.00	1.0000	0.00	1.0000
88	ENSMUSG00000103884	Gm37005	0.00	1.0000	0.00	1.0000	0.00	1.0000
89	ENSMUSG00000084353	Gm15452	0.00	1.0000	0.00	1.0000	0.00	1.0000
90	ENSMUSG00000103933	Gm36964	0.00	1.0000	0.00	1.0000	0.00	1.0000
91	ENSMUSG00000076135	Gm24276	0.00	1.0000	0.00	1.0000	0.00	1.0000
92	ENSMUSG00000086195	Gm6152	0.00	1.0000	0.00	1.0000	0.00	1.0000
93	ENSMUSG00000104504	Gm7445	0.00	1.0000	0.00	1.0000	0.00	1.0000
94	ENSMUSG00000066693	Gm7493	0.00	1.0000	0.00	1.0000	0.00	1.0000
95	ENSMUSG00000102316	Gm37629	0.00	1.0000	0.00	1.0000	0.00	1.0000
96	ENSMUSG00000103819	Gm38008	0.00	1.0000	0.00	1.0000	0.00	1.0000
97	ENSMUSG00000102871	Gm37143	0.00	1.0000	0.00	1.0000	0.00	1.0000
98	ENSMUSG00000101571	Gm6187	0.00	1.0000	0.00	1.0000	0.00	1.0000
99	ENSMUSG00000104428	Gm18299	0.00	1.0000	0.00	1.0000	0.00	1.0000
100	ENSMUSG00000102272	Gm7512	0.00	1.0000	0.00	1.0000	0.00	1.0000
101	ENSMUSG00000065625	Gm24765	0.00	1.0000	0.00	1.0000	0.00	1.0000
102	ENSMUSG00000103411	Gm18300	0.00	1.0000	inf	1.0000	0.00	1.0000
103	ENSMUSG00000061024	Rrs1	0.03	0.8951	-0.04	0.8930	0.11	0.6790
104	ENSMUSG00000025911	Adhfe1	-0.56	0.4210	-0.56	0.5210	-0.42	0.6021
105	ENSMUSG00000079671	2610203C22Rik	-0.65	0.2155	-0.54	0.3960	-0.22	0.7167
106	ENSMUSG00000081441	Gm6161	-1.06	1.0000	-1.96	1.0000	0.83	1.0000
107	ENSMUSG00000067879	3110035E14Rik	-0.48	1.0000	-0.26	1.0000	-1.05	1.0000
108	ENSMUSG00000099827	Gm29520	0.00	1.0000	0.00	1.0000	0.00	1.0000
109	ENSMUSG00000025912	Mybl1	-0.37	0.2479	-0.26	0.4847	-0.02	0.9487
110	ENSMUSG00000045210	Vcpip1	0.04	0.8410	-0.02	0.9540	-0.03	0.8997
111	ENSMUSG00000097893	1700034P13Rik	0.26	0.7178	0.04	0.9639	0.00	0.9960
112	ENSMUSG00000025915	Sgk3	-0.03	0.8943	0.08	0.8084	0.04	0.8925
113	ENSMUSG00000046334	Gm6195	0.00	1.0000	0.00	1.0000	0.00	1.0000
114	ENSMUSG00000088916	Gm22607	0.00	1.0000	0.00	1.0000	0.00	1.0000
115	ENSMUSG00000046101	Mcmdc2	-3.68	0.1628	-1.13	0.5531	-1.10	0.6054
116	ENSMUSG00000098234	Snhg6	0.56	0.0473	1.26	0.0006	0.95	0.0081
117	ENSMUSG00000093178	Snord87	0.00	1.0000	0.00	1.0000	0.00	1.0000
118	ENSMUSG00000099032	Tcf24	-0.22	0.5107	-0.23	0.5838	0.11	0.7808
119	ENSMUSG00000104025	E330040D14Rik	0.20	1.0000	-0.92	1.0000	0.34	1.0000
120	ENSMUSG00000025916	Ppp1r42	0.93	0.1731	1.33	0.0867	0.92	0.2500
121	ENSMUSG00000087199	Gm15818	0.00	1.0000	0.00	1.0000	0.00	1.0000
122	ENSMUSG00000095780	Gm24674	0.00	1.0000	0.00	1.0000	0.00	1.0000
123	ENSMUSG00000025917	Cops5	-0.04	0.8870	-0.06	0.8522	0.06	0.8526
124	ENSMUSG00000056763	Cspp1	-0.08	0.8459	-0.12	0.7985	-0.26	0.5726
125	ENSMUSG00000102356	1700047N06Rik	0.00	1.0000	0.00	1.0000	0.00	1.0000
126	ENSMUSG00000067851	Arfgef1	0.01	0.9681	-0.12	0.6542	-0.14	0.6342
127	ENSMUSG00000088153	Gm26348	0.00	1.0000	inf	0.1929	0.00	1.0000
128	ENSMUSG00000102556	Gm37569	-inf	1.0000	-inf	1.0000	-1.39	1.0000
129	ENSMUSG00000042501	Cpa6	1.04	1.0000	0.16	1.0000	-inf	1.0000
130	ENSMUSG00000103810	Gm38005	0.00	1.0000	0.00	1.0000	0.00	1.0000
131	ENSMUSG00000083422	Gm15604	0.00	1.0000	0.00	1.0000	0.00	1.0000
132	ENSMUSG00000094979	Gm25253	0.00	1.0000	0.00	1.0000	0.00	1.0000
133	ENSMUSG00000081417	Gm15603	0.00	1.0000	0.00	1.0000	0.00	1.0000
134	ENSMUSG00000103448	Gm37133	0.00	1.0000	0.00	1.0000	0.00	1.0000
135	ENSMUSG00000100212	Gm5522	0.00	1.0000	0.00	1.0000	0.00	1.0000
136	ENSMUSG00000100648	Gm28659	-inf	1.0000	-inf	1.0000	-inf	1.0000
137	ENSMUSG00000088585	Gm22963	0.00	1.0000	0.00	1.0000	0.00	1.0000
138	ENSMUSG00000048960	Prex2	-0.74	0.0522	-0.73	0.0916	-0.87	0.0469
139	ENSMUSG00000077318	Gm24173	0.00	1.0000	0.00	1.0000	0.00	1.0000
140	ENSMUSG00000101827	Gm28686	0.00	1.0000	0.00	1.0000	0.00	1.0000
141	ENSMUSG00000103494	Gm37410	0.00	1.0000	0.00	1.0000	0.00	1.0000
142	ENSMUSG00000057715	A830018L16Rik	0.00	1.0000	0.00	1.0000	0.00	1.0000
143	ENSMUSG00000103825	Gm38178	0.00	1.0000	0.00	1.0000	0.00	1.0000
144	ENSMUSG00000099845	Gm29273	0.00	1.0000	0.00	1.0000	0.00	1.0000
145	ENSMUSG00000103561	Gm38069	0.00	1.0000	0.00	1.0000	0.00	1.0000
146	ENSMUSG00000101610	Gm7560	0.00	1.0000	0.00	1.0000	0.00	1.0000
147	ENSMUSG00000093864	Gm22633	0.00	1.0000	0.00	1.0000	0.00	1.0000
148	ENSMUSG00000098555	Mir6341	0.00	1.0000	0.00	1.0000	0.00	1.0000
149	ENSMUSG00000097628	Gm2383	0.00	1.0000	0.00	1.0000	0.00	1.0000
150	ENSMUSG00000098163	Gm6216	0.00	1.0000	0.00	1.0000	0.00	1.0000
151	ENSMUSG00000097171	Gm17644	0.03	1.0000	-0.85	1.0000	-inf	1.0000
152	ENSMUSG00000101314	Gm29663	0.00	1.0000	0.00	1.0000	0.00	1.0000
153	ENSMUSG00000016918	Sulf1	-0.96	0.4570	-2.99	0.0527	-2.42	0.0854
154	ENSMUSG00000025938	Slco5a1	1.29	1.0000	0.80	1.0000	0.65	1.0000
155	ENSMUSG00000104518	Gm37162	0.00	1.0000	0.00	1.0000	0.00	1.0000
156	ENSMUSG00000069620	Gm5250	0.00	1.0000	0.00	1.0000	0.00	1.0000
157	ENSMUSG00000099498	Gm29283	0.00	1.0000	0.00	1.0000	0.00	1.0000
158	ENSMUSG00000042414	Prdm14	inf	1.0000	0.00	1.0000	0.00	1.0000
159	ENSMUSG00000005886	Ncoa2	-0.04	0.8711	-0.20	0.4330	-0.32	0.2257
160	ENSMUSG00000103506	Gm38376	-inf	1.0000	-0.26	1.0000	-1.86	1.0000
161	ENSMUSG00000103495	Gm37409	inf	1.0000	inf	1.0000	0.00	1.0000
162	ENSMUSG00000099183	Gm27881	0.00	1.0000	0.00	1.0000	0.00	1.0000
163	ENSMUSG00000102639	Gm38223	0.00	1.0000	inf	1.0000	inf	1.0000
164	ENSMUSG00000104170	Gm37702	-inf	1.0000	-1.86	1.0000	-1.88	1.0000
165	ENSMUSG00000087782	Gm23169	0.00	1.0000	0.00	1.0000	0.00	1.0000
166	ENSMUSG00000103085	Gm38120	-0.75	1.0000	0.05	1.0000	0.27	1.0000
167	ENSMUSG00000102664	Gm38380	-0.80	1.0000	0.01	1.0000	-0.42	1.0000
168	ENSMUSG00000101476	Gm29570	inf	1.0000	0.00	1.0000	0.00	1.0000
169	ENSMUSG00000101171	Gm7593	0.00	1.0000	0.00	1.0000	0.00	1.0000
170	ENSMUSG00000025935	Tram1	-0.06	0.7722	-0.17	0.4815	-0.12	0.6396
171	ENSMUSG00000025937	Lactb2	-0.15	0.7408	-0.04	0.9381	0.18	0.7248
172	ENSMUSG00000102982	Gm38319	-0.46	0.7390	-0.92	0.5852	-0.46	0.7411
173	ENSMUSG00000067813	Xkr9	-0.02	0.9388	0.08	0.8233	-0.26	0.5120
174	ENSMUSG00000077368	Gm26273	0.00	1.0000	0.00	1.0000	0.00	1.0000
175	ENSMUSG00000097711	Gm5523	0.00	1.0000	inf	1.0000	0.00	1.0000
176	ENSMUSG00000102166	Gm36947	0.00	1.0000	0.00	1.0000	0.00	1.0000
177	ENSMUSG00000089358	Gm25491	0.00	1.0000	0.00	1.0000	0.00	1.0000
178	ENSMUSG00000104209	Gm37400	0.00	1.0000	0.00	1.0000	0.00	1.0000
179	ENSMUSG00000025932	Eya1	0.00	1.0000	0.00	1.0000	0.00	1.0000
180	ENSMUSG00000095853	Gm22616	0.00	1.0000	0.00	1.0000	0.00	1.0000
181	ENSMUSG00000102588	Gm37444	0.00	1.0000	0.00	1.0000	0.00	1.0000
182	ENSMUSG00000054493	Gm9947	0.00	1.0000	inf	1.0000	inf	1.0000
183	ENSMUSG00000025930	Msc	1.59	0.2155	1.20	1.0000	0.74	1.0000
184	ENSMUSG00000103492	Gm37412	0.00	1.0000	0.00	1.0000	inf	1.0000
185	ENSMUSG00000081201	Smt3h2-ps4	0.00	1.0000	0.00	1.0000	0.00	1.0000
186	ENSMUSG00000082193	Rpl5-ps1	-0.06	1.0000	1.07	1.0000	-inf	1.0000
187	ENSMUSG00000032769	Trpa1	-inf	1.0000	-0.85	1.0000	-inf	1.0000
188	ENSMUSG00000088159	Gm26345	0.00	1.0000	0.00	1.0000	0.00	1.0000
189	ENSMUSG00000073737	Gm10566	0.89	1.0000	1.60	1.0000	0.97	1.0000
190	ENSMUSG00000092083	Kcnb2	-0.01	1.0000	1.12	1.0000	-1.41	1.0000
191	ENSMUSG00000102937	Gm38116	0.00	1.0000	0.00	1.0000	0.00	1.0000
192	ENSMUSG00000104149	Gm37138	0.48	0.5346	0.94	0.2599	0.48	0.5795
193	ENSMUSG00000088829	Gm25227	0.00	1.0000	0.00	1.0000	0.00	1.0000
194	ENSMUSG00000077377	Gm25168	0.00	1.0000	0.00	1.0000	0.00	1.0000
195	ENSMUSG00000101652	Gm6060	0.00	1.0000	0.00	1.0000	0.00	1.0000
196	ENSMUSG00000100814	Gm28669	0.00	1.0000	0.00	1.0000	0.00	1.0000
197	ENSMUSG00000025925	Terf1	-0.05	0.8599	-0.17	0.6154	0.11	0.7404
198	ENSMUSG00000104379	Gm37509	1.04	1.0000	1.15	1.0000	2.47	1.0000
199	ENSMUSG00000032719	Sbspon	-0.74	1.0000	-2.18	1.0000	-0.39	1.0000
200	ENSMUSG00000088943	Gm23259	0.00	1.0000	0.00	1.0000	0.00	1.0000
201	ENSMUSG00000100652	Gm7634	0.00	1.0000	0.00	1.0000	0.00	1.0000
202	ENSMUSG00000067795	4930444P10Rik	0.00	1.0000	0.00	1.0000	inf	1.0000
203	ENSMUSG00000043716	Rpl7	-0.04	0.8346	-0.04	0.8771	0.00	0.9904
204	ENSMUSG00000025921	Rdh10	0.39	0.0681	-0.56	0.0238	0.03	0.9091
205	ENSMUSG00000104165	Gm38249	0.00	1.0000	inf	1.0000	0.00	1.0000
206	ENSMUSG00000100868	Gm28095	-1.02	1.0000	-0.88	1.0000	-1.50	1.0000
207	ENSMUSG00000025920	Stau2	0.04	0.8968	0.36	0.3170	-0.01	0.9703
208	ENSMUSG00000089982	Gm7568	0.00	1.0000	0.00	1.0000	inf	1.0000
209	ENSMUSG00000025939	Ube2w	0.01	0.9742	0.05	0.8648	0.06	0.8222
210	ENSMUSG00000102457	Gm38342	inf	1.0000	0.00	1.0000	inf	1.0000
211	ENSMUSG00000079658	Tceb1	-0.08	0.7799	0.09	0.7995	0.05	0.8971
212	ENSMUSG00000097744	D030040B21Rik	0.00	1.0000	inf	1.0000	0.00	1.0000
213	ENSMUSG00000100959	Gm7654	-inf	1.0000	-0.93	1.0000	-inf	1.0000
214	ENSMUSG00000025940	Tmem70	-0.06	0.7865	0.30	0.3401	0.11	0.6884
215	ENSMUSG00000025779	Ly96	0.66	0.0534	0.28	0.5211	0.43	0.3320
216	ENSMUSG00000100093	Gm29649	0.00	1.0000	0.00	1.0000	0.00	1.0000
217	ENSMUSG00000091020	Gm5828	0.96	1.0000	1.68	1.0000	2.07	1.0000
218	ENSMUSG00000101640	Gm28376	0.00	1.0000	0.00	1.0000	0.00	1.0000
219	ENSMUSG00000104133	4921511E07Rik	0.00	1.0000	0.00	1.0000	0.00	1.0000
220	ENSMUSG00000042686	Jph1	-0.02	0.9616	1.00	0.0129	0.49	0.2340
221	ENSMUSG00000100110	Gm28783	0.00	1.0000	0.00	1.0000	0.00	1.0000
222	ENSMUSG00000025777	Gdap1	-1.18	1.0000	-1.37	1.0000	-1.06	1.0000
223	ENSMUSG00000099899	Gm28784	0.00	1.0000	0.00	1.0000	0.00	1.0000
224	ENSMUSG00000100272	Gm28785	0.00	1.0000	0.00	1.0000	0.00	1.0000
225	ENSMUSG00000100398	Gm5251	0.00	1.0000	0.00	1.0000	0.00	1.0000
226	ENSMUSG00000101589	Rbm6-ps1	inf	1.0000	0.00	1.0000	0.00	1.0000
227	ENSMUSG00000102048	Gm6075	0.00	1.0000	0.00	1.0000	0.00	1.0000
228	ENSMUSG00000089534	Gm25166	0.00	1.0000	0.00	1.0000	0.00	1.0000
229	ENSMUSG00000067780	Pi15	2.15	1.0000	1.48	1.0000	1.47	1.0000
230	ENSMUSG00000100053	Gm28154	0.00	1.0000	0.00	1.0000	0.00	1.0000
231	ENSMUSG00000085125	Gm16070	0.00	1.0000	0.00	1.0000	0.00	1.0000
232	ENSMUSG00000025776	Crispld1	0.00	1.0000	0.00	1.0000	0.00	1.0000
233	ENSMUSG00000099895	Gm28153	0.00	1.0000	0.00	1.0000	0.00	1.0000
234	ENSMUSG00000100554	Gm7690	0.00	1.0000	0.00	1.0000	0.00	1.0000
235	ENSMUSG00000099473	Gm18775	0.00	1.0000	0.00	1.0000	0.00	1.0000
236	ENSMUSG00000099591	Gm17969	0.00	1.0000	0.00	1.0000	0.00	1.0000
237	ENSMUSG00000102001	Gm28755	0.00	1.0000	0.00	1.0000	0.00	1.0000
238	ENSMUSG00000101717	Gm28756	0.00	1.0000	0.00	1.0000	0.00	1.0000
239	ENSMUSG00000025774	Crisp4	0.00	1.0000	0.00	1.0000	0.00	1.0000
240	ENSMUSG00000070977	Defb44-ps	0.00	1.0000	0.00	1.0000	0.00	1.0000
241	ENSMUSG00000073735	Defb18	0.00	1.0000	0.00	1.0000	0.00	1.0000
242	ENSMUSG00000067773	Defb41	0.00	1.0000	0.00	1.0000	0.00	1.0000
243	ENSMUSG00000101685	Gm17837	0.00	1.0000	0.00	1.0000	0.00	1.0000
244	ENSMUSG00000101738	Gm29006	0.00	1.0000	0.00	1.0000	0.00	1.0000
245	ENSMUSG00000101306	Gm5252	0.00	1.0000	0.00	1.0000	0.00	1.0000
246	ENSMUSG00000088800	Gm24075	0.00	1.0000	0.00	1.0000	0.00	1.0000
247	ENSMUSG00000101644	Gm28343	0.00	1.0000	0.00	1.0000	0.00	1.0000
248	ENSMUSG00000099433	Gm28344	0.00	1.0000	0.00	1.0000	0.00	1.0000
249	ENSMUSG00000089787	Gm15825	0.00	1.0000	0.00	1.0000	0.00	1.0000
250	ENSMUSG00000042596	Tfap2d	0.00	1.0000	0.00	1.0000	0.00	1.0000
251	ENSMUSG00000100720	Gm10075	-0.23	1.0000	-inf	1.0000	-0.14	1.0000
252	ENSMUSG00000025927	Tfap2b	0.00	1.0000	0.00	1.0000	0.00	1.0000
253	ENSMUSG00000100538	Gm28340	0.00	1.0000	0.00	1.0000	0.00	1.0000
254	ENSMUSG00000101117	Gm28341	0.00	1.0000	0.00	1.0000	0.00	1.0000
255	ENSMUSG00000100204	Gm4849	0.00	1.0000	0.00	1.0000	inf	1.0000
256	ENSMUSG00000084668	Gm24633	0.00	1.0000	0.00	1.0000	0.00	1.0000
257	ENSMUSG00000102597	Gm38382	0.00	1.0000	0.00	1.0000	0.00	1.0000
258	ENSMUSG00000043760	Pkhd1	-0.11	0.6202	-0.22	0.4577	-0.38	0.1774
259	ENSMUSG00000104095	Gm37315	1.37	1.0000	0.16	1.0000	1.74	1.0000
260	ENSMUSG00000089914	4930486I03Rik	inf	1.0000	inf	1.0000	inf	1.0000
261	ENSMUSG00000090142	Gm15795	0.00	1.0000	inf	1.0000	0.00	1.0000
262	ENSMUSG00000070175	Gm24162	0.00	1.0000	0.00	1.0000	0.00	1.0000
263	ENSMUSG00000065559	Mir206	0.00	1.0000	0.00	1.0000	0.00	1.0000
264	ENSMUSG00000099906	Gm28653	0.00	1.0000	0.00	1.0000	0.00	1.0000
265	ENSMUSG00000065480	Mir133b	0.00	1.0000	0.00	1.0000	0.00	1.0000
266	ENSMUSG00000025929	Il17a	0.00	1.0000	0.00	1.0000	0.00	1.0000
267	ENSMUSG00000041872	Il17f	0.00	1.0000	0.00	1.0000	0.00	1.0000
268	ENSMUSG00000041859	Mcm3	-0.01	0.9604	0.96	0.0002	1.07	0.0001
269	ENSMUSG00000099714	Gm20587	0.00	1.0000	0.00	1.0000	0.00	1.0000
270	ENSMUSG00000102121	Gm28065	0.00	1.0000	0.00	1.0000	0.00	1.0000
271	ENSMUSG00000088858	Gm24723	0.00	1.0000	0.00	1.0000	0.00	1.0000
272	ENSMUSG00000097934	6720483E21Rik	0.00	1.0000	0.00	1.0000	0.00	1.0000
273	ENSMUSG00000025931	Paqr8	-0.13	0.7393	0.42	0.3660	-0.02	0.9698
274	ENSMUSG00000077314	Gm24171	0.00	1.0000	0.00	1.0000	0.00	1.0000
275	ENSMUSG00000100929	Gm28064	-inf	1.0000	-inf	1.0000	-inf	1.0000
276	ENSMUSG00000041809	Efhc1	0.43	1.0000	1.15	0.3906	1.91	0.1313
277	ENSMUSG00000041779	Tram2	0.04	0.8715	-0.04	0.8839	-0.07	0.7862
278	ENSMUSG00000099971	Gm28287	0.00	1.0000	0.00	1.0000	0.00	1.0000
279	ENSMUSG00000100819	Gm2693	-inf	1.0000	-inf	1.0000	-inf	1.0000
280	ENSMUSG00000025933	Tmem14a	-0.06	0.8718	0.04	0.9358	0.10	0.8450
281	ENSMUSG00000102633	Gm38224	inf	1.0000	inf	1.0000	0.00	1.0000
282	ENSMUSG00000025934	Gsta3	-0.12	0.5800	0.37	0.1662	0.07	0.7915
283	ENSMUSG00000099343	Gm28836	-2.48	0.5251	-0.77	0.7479	-1.38	0.6331
284	ENSMUSG00000096375	Gm7094	0.00	1.0000	0.00	1.0000	0.00	1.0000
285	ENSMUSG00000025936	Gm4956	-0.10	1.0000	-0.04	1.0000	-inf	1.0000
286	ENSMUSG00000093963	Gm21909	0.00	1.0000	0.00	1.0000	0.00	1.0000
287	ENSMUSG00000067750	Khdc1a	0.00	1.0000	0.00	1.0000	0.00	1.0000
288	ENSMUSG00000086194	Gm16329	0.00	1.0000	0.00	1.0000	0.00	1.0000
289	ENSMUSG00000094436	Gm16327	0.00	1.0000	0.00	1.0000	0.00	1.0000
290	ENSMUSG00000041722	Khdc1c	0.00	1.0000	0.00	1.0000	0.00	1.0000
291	ENSMUSG00000085507	Gm2709	0.00	1.0000	0.00	1.0000	0.00	1.0000
292	ENSMUSG00000094926	Gm16533	0.00	1.0000	0.00	1.0000	0.00	1.0000
293	ENSMUSG00000085079	Khdc1b	0.00	1.0000	0.00	1.0000	0.00	1.0000
294	ENSMUSG00000085679	Gm16328	0.00	1.0000	0.00	1.0000	0.00	1.0000
295	ENSMUSG00000028033	Kcnq5	-0.35	1.0000	0.42	1.0000	-2.05	1.0000
296	ENSMUSG00000104138	Gm36949	0.00	1.0000	0.00	1.0000	0.00	1.0000
297	ENSMUSG00000082935	Gm7658	0.00	1.0000	0.00	1.0000	0.00	1.0000
298	ENSMUSG00000103748	Gm38243	0.00	1.0000	0.00	1.0000	inf	1.0000
299	ENSMUSG00000097109	Gm26580	0.00	1.0000	0.00	1.0000	0.00	1.0000
300	ENSMUSG00000099692	Gm5696	0.00	1.0000	0.00	1.0000	0.00	1.0000
301	ENSMUSG00000100418	Gm28239	0.00	1.0000	0.00	1.0000	0.00	1.0000
302	ENSMUSG00000041670	Rims1	0.00	1.0000	0.00	1.0000	0.00	1.0000
303	ENSMUSG00000097642	Gm26866	0.00	1.0000	0.00	1.0000	0.00	1.0000
304	ENSMUSG00000101468	Gm7761	0.00	1.0000	0.00	1.0000	0.00	1.0000
305	ENSMUSG00000101227	Gm29506	0.00	1.0000	0.00	1.0000	0.00	1.0000
306	ENSMUSG00000073730	4933415F23Rik	0.00	1.0000	0.00	1.0000	0.00	1.0000
307	ENSMUSG00000089553	Gm24176	0.00	1.0000	0.00	1.0000	0.00	1.0000
308	ENSMUSG00000102766	Gm6420	0.00	1.0000	0.00	1.0000	0.00	1.0000
309	ENSMUSG00000065405	Mir30a	0.00	1.0000	0.00	1.0000	0.00	1.0000
310	ENSMUSG00000097970	Gm27028	inf	1.0000	inf	0.0588	inf	1.0000
311	ENSMUSG00000065567	Mir30c-2	0.00	1.0000	0.00	1.0000	0.00	1.0000
312	ENSMUSG00000100775	Gm29107	inf	0.0032	inf	0.0280	inf	0.0565
313	ENSMUSG00000101226	Gm20954	0.00	1.0000	0.00	1.0000	0.00	1.0000
314	ENSMUSG00000026158	Ogfrl1	0.02	0.9571	-0.21	0.6518	0.06	0.8979
315	ENSMUSG00000097920	Gm7784	0.00	1.0000	0.00	1.0000	0.00	1.0000
316	ENSMUSG00000099503	Gm28822	0.00	1.0000	0.00	1.0000	0.00	1.0000
317	ENSMUSG00000026156	B3gat2	-0.23	0.8319	-0.23	0.8605	-0.17	0.8969
318	ENSMUSG00000026155	Smap1	0.06	0.7962	-0.07	0.8097	-0.04	0.8833
319	ENSMUSG00000026154	Sdhaf4	0.06	0.8466	-0.03	0.9437	-0.15	0.7245
320	ENSMUSG00000102495	Gm26524	0.00	1.0000	0.00	1.0000	0.00	1.0000
321	ENSMUSG00000026153	Fam135a	0.04	0.8535	0.11	0.6733	-0.07	0.8090
322	ENSMUSG00000102398	Gm37580	0.60	1.0000	-inf	1.0000	-0.88	1.0000
323	ENSMUSG00000097670	Gm26607	0.00	1.0000	0.00	1.0000	0.00	1.0000
324	ENSMUSG00000026147	Col9a1	0.00	1.0000	0.00	1.0000	0.00	1.0000
325	ENSMUSG00000026141	Col19a1	0.00	1.0000	0.00	1.0000	0.00	1.0000
326	ENSMUSG00000077463	Gm26418	0.00	1.0000	0.00	1.0000	0.00	1.0000
327	ENSMUSG00000099997	Tubb4b-ps2	0.00	1.0000	0.00	1.0000	0.00	1.0000
328	ENSMUSG00000100131	Gm28439	1.28	0.2803	0.90	0.5212	0.56	0.7133
329	ENSMUSG00000067736	Gm10222	-0.61	0.6663	-0.77	0.6681	0.25	0.7529
330	ENSMUSG00000101939	Gm28438	0.40	0.7637	0.84	0.5031	0.84	0.4920
331	ENSMUSG00000101111	Gm28437	-inf	1.0000	-inf	1.0000	-0.87	1.0000
332	ENSMUSG00000100862	Gm10925	inf	1.0000	inf	0.0280	0.00	1.0000
333	ENSMUSG00000102070	Gm28661	0.00	1.0000	0.12	1.0000	1.11	1.0000
334	ENSMUSG00000101249	Gm29216	-0.68	0.6399	-0.61	0.6615	0.71	0.5927
335	ENSMUSG00000073725	Lmbrd1	0.40	0.2601	0.60	0.1592	0.58	0.1701
336	ENSMUSG00000100808	Gm28594	0.00	1.0000	0.00	1.0000	0.00	1.0000
337	ENSMUSG00000100483	Gm28237	0.00	1.0000	0.00	1.0000	0.00	1.0000
338	ENSMUSG00000100450	Gm9443	0.00	1.0000	0.00	1.0000	0.00	1.0000
339	ENSMUSG00000099392	Gm29414	0.00	1.0000	0.00	1.0000	0.00	1.0000
340	ENSMUSG00000033569	Adgrb3	0.47	1.0000	0.19	1.0000	0.18	1.0000
341	ENSMUSG00000080849	Gm15702	0.00	1.0000	0.00	1.0000	0.00	1.0000
342	ENSMUSG00000104257	Gm20172	0.00	1.0000	0.00	1.0000	0.00	1.0000
343	ENSMUSG00000096866	Gm22260	0.00	1.0000	0.00	1.0000	0.00	1.0000
344	ENSMUSG00000102296	Gm37543	0.00	1.0000	0.00	1.0000	0.00	1.0000
345	ENSMUSG00000103209	Gm37331	0.00	1.0000	0.00	1.0000	0.00	1.0000
346	ENSMUSG00000104027	Gm37211	0.00	1.0000	0.00	1.0000	0.00	1.0000
347	ENSMUSG00000102407	Gm37862	0.00	1.0000	0.00	1.0000	0.00	1.0000
348	ENSMUSG00000103214	Gm38286	0.00	1.0000	0.00	1.0000	0.00	1.0000
349	ENSMUSG00000104100	Gm37880	2.37	1.0000	-inf	1.0000	0.16	1.0000
350	ENSMUSG00000084740	Gm25294	0.00	1.0000	0.00	1.0000	0.00	1.0000
351	ENSMUSG00000103889	Gm37011	0.00	1.0000	0.00	1.0000	0.00	1.0000
352	ENSMUSG00000101301	Gm29214	0.00	1.0000	0.00	1.0000	0.00	1.0000
353	ENSMUSG00000104221	Gm37051	0.00	1.0000	0.00	1.0000	0.00	1.0000
354	ENSMUSG00000102250	Gm38260	0.00	1.0000	0.00	1.0000	0.00	1.0000
355	ENSMUSG00000102317	Gm37628	0.00	1.0000	0.00	1.0000	0.00	1.0000
356	ENSMUSG00000103563	8030445P17Rik	0.00	1.0000	0.00	1.0000	0.00	1.0000
357	ENSMUSG00000102465	Gm38198	0.00	1.0000	0.00	1.0000	0.00	1.0000
358	ENSMUSG00000102659	Gm37077	0.00	1.0000	0.00	1.0000	0.00	1.0000
359	ENSMUSG00000103924	Gm37895	0.00	1.0000	0.00	1.0000	0.00	1.0000
360	ENSMUSG00000104132	Gm36952	0.00	1.0000	0.00	1.0000	0.00	1.0000
361	ENSMUSG00000102747	Gm37602	0.00	1.0000	0.00	1.0000	0.00	1.0000
362	ENSMUSG00000102386	2900022M07Rik	0.00	1.0000	0.00	1.0000	0.00	1.0000
363	ENSMUSG00000103004	2900002M20Rik	0.00	1.0000	0.00	1.0000	0.00	1.0000
364	ENSMUSG00000104516	Gm9884	0.00	1.0000	0.00	1.0000	0.00	1.0000
365	ENSMUSG00000101618	Gm18443	0.00	1.0000	0.00	1.0000	0.00	1.0000
366	ENSMUSG00000099458	Gm19123	0.00	1.0000	0.00	1.0000	0.00	1.0000
367	ENSMUSG00000088111	Gm24064	0.00	1.0000	0.00	1.0000	0.00	1.0000
368	ENSMUSG00000073722	4931408C20Rik	0.00	1.0000	0.00	1.0000	0.00	1.0000
369	ENSMUSG00000095256	n-R5s209	0.00	1.0000	0.00	1.0000	0.00	1.0000
370	ENSMUSG00000100310	Gm19641	0.00	1.0000	0.00	1.0000	0.00	1.0000
371	ENSMUSG00000101514	Gm5524	-0.14	1.0000	-2.82	1.0000	-0.84	1.0000
372	ENSMUSG00000101033	Gm18776	0.86	1.0000	1.58	1.0000	-0.01	1.0000
373	ENSMUSG00000101372	Gm19028	0.00	1.0000	0.00	1.0000	0.00	1.0000
374	ENSMUSG00000103241	Gm38089	0.00	1.0000	0.00	1.0000	0.00	1.0000
375	ENSMUSG00000086240	Gm7846	0.00	1.0000	0.00	1.0000	0.00	1.0000
376	ENSMUSG00000048411	Gm597	0.00	1.0000	0.00	1.0000	0.00	1.0000
377	ENSMUSG00000081557	Gm5697	0.00	1.0000	0.00	1.0000	0.00	1.0000
378	ENSMUSG00000058590	Gm6462	0.00	1.0000	0.00	1.0000	0.00	1.0000
379	ENSMUSG00000101235	Gm18033	0.00	1.0000	0.00	1.0000	0.00	1.0000
380	ENSMUSG00000064433	Gm25586	0.00	1.0000	0.00	1.0000	0.00	1.0000
381	ENSMUSG00000080625	Gm22679	0.00	1.0000	0.00	1.0000	0.00	1.0000
382	ENSMUSG00000080391	Gm23785	0.00	1.0000	0.00	1.0000	0.00	1.0000
383	ENSMUSG00000099257	Mir6342	0.00	1.0000	0.00	1.0000	0.00	1.0000
384	ENSMUSG00000099492	Gm5525	0.00	1.0000	0.00	1.0000	0.00	1.0000
385	ENSMUSG00000101726	Gm7858	0.00	1.0000	0.00	1.0000	0.00	1.0000
386	ENSMUSG00000096829	Gm23771	0.00	1.0000	0.00	1.0000	0.00	1.0000
387	ENSMUSG00000098883	Gm27430	0.00	1.0000	0.00	1.0000	0.00	1.0000
388	ENSMUSG00000053185	Gm9898	0.00	1.0000	inf	1.0000	0.00	1.0000
389	ENSMUSG00000100261	Gm6473	-0.07	1.0000	-0.66	1.0000	-1.29	1.0000
390	ENSMUSG00000101180	Gm2914	0.00	1.0000	0.00	1.0000	0.00	1.0000
391	ENSMUSG00000048874	Phf3	0.92	0.2014	1.27	0.1800	-0.15	0.6608
392	ENSMUSG00000103783	Gm37522	1.04	1.0000	1.34	1.0000	0.48	1.0000
393	ENSMUSG00000104315	Gm37906	0.30	0.8939	-1.31	1.0000	-0.58	1.0000
394	ENSMUSG00000026064	Ptp4a1	-0.00	0.9931	-0.10	0.7357	-0.03	0.9056
395	ENSMUSG00000086151	Gm5698	0.00	1.0000	0.00	1.0000	0.00	1.0000
396	ENSMUSG00000086726	Gm9458	0.00	1.0000	0.00	1.0000	0.00	1.0000
397	ENSMUSG00000087346	Gm5699	0.00	1.0000	inf	1.0000	inf	1.0000
398	ENSMUSG00000100371	Gm29669	inf	1.0000	inf	1.0000	0.00	1.0000
399	ENSMUSG00000100237	Gm28644	-inf	1.0000	-inf	1.0000	-0.98	1.0000
400	ENSMUSG00000098529	Gm27362	0.00	1.0000	0.00	1.0000	0.00	1.0000
401	ENSMUSG00000086727	4931428L18Rik	0.00	1.0000	0.00	1.0000	0.00	1.0000
402	ENSMUSG00000100910	Gm29128	0.00	1.0000	inf	1.0000	inf	1.0000
403	ENSMUSG00000099796	Gm7893	2.27	0.1656	1.66	0.1110	0.06	0.4143
404	ENSMUSG00000050217	Lgsn	inf	1.0000	inf	1.0000	inf	1.0000
405	ENSMUSG00000026063	Pih1d3	0.00	1.0000	0.00	1.0000	0.00	1.0000
406	ENSMUSG00000077664	Gm26145	0.00	1.0000	0.00	1.0000	0.00	1.0000
407	ENSMUSG00000100205	Gm4850	0.00	1.0000	0.00	1.0000	0.00	1.0000
408	ENSMUSG00000100592	Gm28645	0.00	1.0000	0.00	1.0000	0.00	1.0000
409	ENSMUSG00000094215	Gm6489	0.00	1.0000	0.00	1.0000	0.00	1.0000
410	ENSMUSG00000101093	Gm10307	0.00	1.0000	0.00	1.0000	0.00	1.0000
411	ENSMUSG00000070960	Gm19680	-0.12	0.8124	-0.48	0.4411	0.18	0.7625
412	ENSMUSG00000088620	Gm23032	0.00	1.0000	0.00	1.0000	0.00	1.0000
413	ENSMUSG00000082159	Gm7910	0.00	1.0000	0.00	1.0000	0.00	1.0000
414	ENSMUSG00000026058	Khdrbs2	0.00	1.0000	0.00	1.0000	0.00	1.0000
415	ENSMUSG00000064688	Gm25814	0.00	1.0000	0.00	1.0000	0.00	1.0000
416	ENSMUSG00000103482	Gm37999	0.00	1.0000	0.00	1.0000	0.00	1.0000
417	ENSMUSG00000104498	Gm37110	0.00	1.0000	0.00	1.0000	0.00	1.0000
418	ENSMUSG00000104313	Gm37911	0.00	1.0000	0.00	1.0000	0.00	1.0000
419	ENSMUSG00000102865	Gm9839	0.00	1.0000	0.00	1.0000	0.00	1.0000
420	ENSMUSG00000102321	Gm37792	0.00	1.0000	0.00	1.0000	0.00	1.0000
421	ENSMUSG00000091318	Gm5415	0.00	1.0000	0.00	1.0000	0.00	1.0000
422	ENSMUSG00000089489	Gm24732	0.00	1.0000	0.00	1.0000	0.00	1.0000
423	ENSMUSG00000104433	Gm37426	0.00	1.0000	0.00	1.0000	0.00	1.0000
424	ENSMUSG00000089395	Gm23024	0.00	1.0000	0.00	1.0000	0.00	1.0000
425	ENSMUSG00000102926	Gm37151	0.00	1.0000	0.00	1.0000	0.00	1.0000
426	ENSMUSG00000100497	Gm28624	0.00	1.0000	0.00	1.0000	0.00	1.0000
427	ENSMUSG00000102917	Gm37724	-0.27	0.4956	0.15	0.7407	0.06	0.8975
428	ENSMUSG00000100481	Gm7114	0.00	1.0000	0.00	1.0000	0.00	1.0000
429	ENSMUSG00000100590	Gm4785	0.00	1.0000	0.00	1.0000	0.00	1.0000
430	ENSMUSG00000088750	Gm24901	0.00	1.0000	0.00	1.0000	0.00	1.0000
431	ENSMUSG00000104230	Gm37591	0.00	1.0000	0.00	1.0000	0.00	1.0000
432	ENSMUSG00000101754	Gm2987	0.00	1.0000	0.00	1.0000	0.00	1.0000
433	ENSMUSG00000065223	Gm25792	0.00	1.0000	0.00	1.0000	0.00	1.0000
434	ENSMUSG00000100318	Gm18799	0.00	1.0000	0.00	1.0000	0.00	1.0000
435	ENSMUSG00000101612	Gm7933	0.00	1.0000	0.00	1.0000	0.00	1.0000
436	ENSMUSG00000065260	Gm23453	0.00	1.0000	0.00	1.0000	0.00	1.0000
437	ENSMUSG00000026134	Prim2	-0.25	0.3533	-0.23	0.5111	-0.10	0.7788
438	ENSMUSG00000101682	Gm29228	0.00	1.0000	0.00	1.0000	0.00	1.0000
439	ENSMUSG00000102714	Gm37618	inf	1.0000	0.00	1.0000	inf	1.0000
440	ENSMUSG00000102093	Gm17813	0.00	1.0000	0.00	1.0000	0.00	1.0000
441	ENSMUSG00000103746	1700001G17Rik	inf	1.0000	0.00	1.0000	inf	1.0000
442	ENSMUSG00000102198	Gm38173	0.00	1.0000	0.00	1.0000	0.00	1.0000
443	ENSMUSG00000004768	Rab23	0.16	0.7024	-0.23	0.6354	-0.04	0.9304
444	ENSMUSG00000042215	Bag2	0.02	0.9298	0.68	0.0144	0.52	0.0680
445	ENSMUSG00000103072	Gm37905	1.11	0.5886	1.15	0.6126	0.53	0.6863
446	ENSMUSG00000042197	Zfp451	0.25	0.4445	0.05	0.8797	0.19	0.6089
447	ENSMUSG00000081402	Gm15455	0.00	1.0000	0.00	1.0000	0.00	1.0000
448	ENSMUSG00000042182	Bend6	0.93	1.0000	1.67	1.0000	0.08	1.0000
449	ENSMUSG00000104416	Gm37067	0.00	1.0000	0.00	1.0000	0.00	1.0000
450	ENSMUSG00000026131	Dst	0.10	0.7379	-0.13	0.7484	-0.08	0.8326
451	ENSMUSG00000103596	Gm37354	0.00	1.0000	0.00	1.0000	0.00	1.0000
452	ENSMUSG00000099382	Gm28631	0.00	1.0000	0.00	1.0000	0.00	1.0000
453	ENSMUSG00000084506	Gm23792	0.00	1.0000	0.00	1.0000	0.00	1.0000
454	ENSMUSG00000103364	Gm38157	-1.43	1.0000	-0.56	1.0000	-0.32	1.0000
455	ENSMUSG00000105982	Mir6896	0.00	1.0000	0.00	1.0000	0.00	1.0000
456	ENSMUSG00000096992	Gm26788	0.32	0.8674	0.54	0.7713	0.63	0.7278
457	ENSMUSG00000104475	D630036G22Rik	0.15	0.9194	-0.05	0.9785	-0.06	0.9737
458	ENSMUSG00000103001	A930005N03Rik	0.56	0.8368	-0.30	0.9014	0.11	0.9636
459	ENSMUSG00000104397	Gm37958	0.00	1.0000	0.00	1.0000	0.00	1.0000
460	ENSMUSG00000102839	Gm37385	0.00	1.0000	0.00	1.0000	0.00	1.0000
461	ENSMUSG00000101206	Gm5266	0.00	1.0000	0.00	1.0000	0.00	1.0000
462	ENSMUSG00000101462	Gm3052	-0.68	1.0000	-0.22	1.0000	-0.98	1.0000
463	ENSMUSG00000102336	Gm37233	-0.16	1.0000	-0.02	1.0000	-0.31	1.0000
464	ENSMUSG00000092852	Mir5103	0.00	1.0000	0.00	1.0000	0.00	1.0000
465	ENSMUSG00000042111	Ccdc115	-0.06	0.9104	-0.09	0.8896	-0.17	0.7849
466	ENSMUSG00000101711	Gm28306	-0.19	1.0000	-1.08	1.0000	-1.10	1.0000
467	ENSMUSG00000026127	Imp4	0.17	0.6484	0.17	0.7030	0.13	0.7615
468	ENSMUSG00000026126	Ptpn18	-0.22	0.8317	-1.45	0.2585	-3.13	0.0852
469	ENSMUSG00000100280	Gm28417	0.94	1.0000	-inf	1.0000	-inf	1.0000
470	ENSMUSG00000101223	4930568A12Rik	1.32	1.0000	-inf	1.0000	-inf	1.0000
471	ENSMUSG00000026125	Prss39	0.00	1.0000	0.00	1.0000	0.00	1.0000
472	ENSMUSG00000101116	Gm28416	0.00	1.0000	0.00	1.0000	0.00	1.0000
473	ENSMUSG00000026124	Cfc1	0.00	1.0000	0.00	1.0000	0.00	1.0000
474	ENSMUSG00000101803	Gm28419	0.00	1.0000	0.00	1.0000	0.00	1.0000
475	ENSMUSG00000037529	Prss40	0.00	1.0000	0.00	1.0000	0.00	1.0000
476	ENSMUSG00000045815	1700101I19Rik	0.00	1.0000	0.00	1.0000	0.00	1.0000
477	ENSMUSG00000045174	Amer3	0.00	1.0000	0.00	1.0000	0.00	1.0000
478	ENSMUSG00000100524	Gm28418	0.00	1.0000	0.00	1.0000	0.00	1.0000
479	ENSMUSG00000102499	Gm36984	0.00	1.0000	0.00	1.0000	0.00	1.0000
480	ENSMUSG00000103521	Gm29730	0.00	1.0000	0.00	1.0000	0.00	1.0000
481	ENSMUSG00000104098	AA619741	0.00	1.0000	0.00	1.0000	0.00	1.0000
482	ENSMUSG00000037509	Arhgef4	0.57	1.0000	0.83	1.0000	0.66	1.0000
483	ENSMUSG00000102537	Gm37224	0.00	1.0000	0.00	1.0000	0.00	1.0000
484	ENSMUSG00000102612	Gm37845	0.00	1.0000	0.00	1.0000	0.00	1.0000
485	ENSMUSG00000104002	Gm38336	0.21	1.0000	-0.42	1.0000	0.65	1.0000
486	ENSMUSG00000037503	Fam168b	0.03	0.8843	-0.04	0.8795	0.08	0.7759
487	ENSMUSG00000104358	Gm37127	0.06	0.5446	-0.12	0.7805	0.17	0.7442
488	ENSMUSG00000026123	Plekhb2	0.02	0.9126	-0.05	0.8377	0.01	0.9685
489	ENSMUSG00000103716	Gm19430	0.00	1.0000	0.00	1.0000	0.00	1.0000
490	ENSMUSG00000103548	Gm37670	0.00	1.0000	0.00	1.0000	0.00	1.0000
491	ENSMUSG00000103760	Gm8009	0.00	1.0000	0.00	1.0000	0.00	1.0000
492	ENSMUSG00000103997	Gm38027	0.00	1.0000	0.00	1.0000	0.00	1.0000
493	ENSMUSG00000077231	Gm25096	0.00	1.0000	0.00	1.0000	0.00	1.0000
494	ENSMUSG00000104417	Gm37068	0.00	1.0000	0.00	1.0000	0.00	1.0000
495	ENSMUSG00000064601	Gm25634	0.00	1.0000	0.00	1.0000	0.00	1.0000
496	ENSMUSG00000101714	Gm28415	0.00	1.0000	0.00	1.0000	0.00	1.0000
497	ENSMUSG00000102531	1110002O04Rik	0.00	1.0000	0.00	1.0000	0.00	1.0000
498	ENSMUSG00000103096	Gm8022	0.00	1.0000	0.00	1.0000	0.00	1.0000
499	ENSMUSG00000102279	Gm37146	0.00	1.0000	0.00	1.0000	0.00	1.0000
500	ENSMUSG00000103708	Gm33222	0.00	1.0000	0.00	1.0000	0.00	1.0000
501	ENSMUSG00000104201	4930535G08Rik	0.00	1.0000	0.00	1.0000	0.00	1.0000
502	ENSMUSG00000102434	Gm38049	0.00	1.0000	0.00	1.0000	0.00	1.0000
503	ENSMUSG00000045216	Hs6st1	0.01	0.9487	-0.03	0.9149	-0.04	0.8655
504	ENSMUSG00000104523	Gm37335	-0.22	0.1573	-0.24	0.5183	-0.60	0.5870
505	ENSMUSG00000102202	Gm33280	-1.02	1.0000	-0.13	1.0000	0.52	1.0000
506	ENSMUSG00000037470	Uggt1	-0.01	0.9675	-0.00	0.9938	-0.14	0.6326
507	ENSMUSG00000098752	Mir6897	0.00	1.0000	0.00	1.0000	0.00	1.0000
508	ENSMUSG00000047180	Neurl3	0.07	0.8248	0.50	0.2075	0.32	0.4346
509	ENSMUSG00000037447	Arid5a	-0.27	0.5510	0.01	0.9813	0.17	0.7500
510	ENSMUSG00000102762	4930403P22Rik	0.92	1.0000	0.01	1.0000	1.57	1.0000
511	ENSMUSG00000010453	Kansl3	0.05	0.8432	-0.02	0.9343	-0.12	0.6695
512	ENSMUSG00000098680	Mir6898	0.00	1.0000	0.00	1.0000	0.00	1.0000
513	ENSMUSG00000037432	Fer1l5	-0.72	1.0000	0.51	0.7647	-0.43	1.0000
514	ENSMUSG00000001143	Lman2l	0.14	0.6264	0.16	0.6315	0.12	0.7255
515	ENSMUSG00000037408	Cnnm4	-0.09	0.6839	0.19	0.5050	0.34	0.2161
516	ENSMUSG00000104316	Gm37909	-inf	1.0000	0.12	1.0000	0.11	1.0000
517	ENSMUSG00000106081	AC084391.1	0.00	1.0000	0.00	1.0000	0.00	1.0000
518	ENSMUSG00000001138	Cnnm3	-0.21	0.4667	0.04	0.9089	0.14	0.7147
519	ENSMUSG00000102845	Gm38033	0.00	1.0000	inf	0.2239	inf	0.2220
520	ENSMUSG00000067653	Ankrd23	-0.39	0.4022	0.07	0.8990	-0.11	0.8414
521	ENSMUSG00000109510	Gm43543	inf	1.0000	0.00	1.0000	inf	1.0000
522	ENSMUSG00000079610	Ankrd39	0.24	0.5703	0.27	0.6113	0.23	0.6428
523	ENSMUSG00000026121	Sema4c	0.03	0.9054	-0.15	0.6282	0.10	0.7663
524	ENSMUSG00000087589	D430040D24Rik	1.19	1.0000	1.22	1.0000	1.18	1.0000
525	ENSMUSG00000046337	Fam178b	0.00	1.0000	0.00	1.0000	0.00	1.0000
526	ENSMUSG00000089906	Gm6428	0.00	1.0000	0.00	1.0000	0.00	1.0000
527	ENSMUSG00000077939	Gm24133	0.00	1.0000	0.00	1.0000	0.00	1.0000
528	ENSMUSG00000061518	Cox5b	-0.05	0.8203	-0.05	0.8649	0.15	0.5818
529	ENSMUSG00000037351	Actr1b	0.07	0.8165	-0.08	0.8105	0.03	0.9140
530	ENSMUSG00000102416	4933424G06Rik	inf	1.0000	inf	1.0000	inf	1.0000
531	ENSMUSG00000104237	Gm33533	0.00	1.0000	0.00	1.0000	0.00	1.0000
532	ENSMUSG00000026117	Zap70	-1.69	1.0000	-3.36	1.0000	-0.71	1.0000
533	ENSMUSG00000097291	Gm18828	0.00	1.0000	0.00	1.0000	0.00	1.0000
534	ENSMUSG00000026116	Tmem131	-0.09	0.6834	-0.01	0.9567	-0.08	0.7661
535	ENSMUSG00000103016	Gm37506	0.00	1.0000	0.00	1.0000	0.00	1.0000
536	ENSMUSG00000102930	Gm38115	0.00	1.0000	inf	1.0000	inf	1.0000
537	ENSMUSG00000103159	F830112A20Rik	inf	1.0000	inf	1.0000	inf	1.0000
538	ENSMUSG00000080054	Rpl12-ps1	0.00	1.0000	0.00	1.0000	0.00	1.0000
539	ENSMUSG00000095944	n-R5s210	0.00	1.0000	0.00	1.0000	0.00	1.0000
540	ENSMUSG00000050122	Vwa3b	inf	1.0000	inf	1.0000	0.00	1.0000
541	ENSMUSG00000103603	Gm37020	0.00	1.0000	0.00	1.0000	0.00	1.0000
542	ENSMUSG00000026114	Cnga3	-1.05	1.0000	-0.28	1.0000	-1.59	1.0000
543	ENSMUSG00000102231	1700074A21Rik	0.00	1.0000	0.00	1.0000	0.00	1.0000
544	ENSMUSG00000026113	Inpp4a	-0.27	0.3215	-0.01	0.9853	-0.40	0.1984
545	ENSMUSG00000086064	4930439A04Rik	-1.81	1.0000	-inf	1.0000	-inf	1.0000
546	ENSMUSG00000102879	Gm37135	0.00	1.0000	0.00	1.0000	0.00	1.0000
547	ENSMUSG00000026112	Coa5	0.01	0.9648	-0.05	0.8339	-0.16	0.5278
548	ENSMUSG00000026111	Unc50	-0.02	0.9481	-0.04	0.8995	-0.14	0.6579
549	ENSMUSG00000026110	Mgat4a	-1.25	0.1459	-0.51	0.5913	-0.83	0.3618
550	ENSMUSG00000103948	4930594C11Rik	0.00	1.0000	0.00	1.0000	0.00	1.0000
551	ENSMUSG00000087233	4930594C11Rik	0.00	1.0000	0.00	1.0000	0.00	1.0000
552	ENSMUSG00000026090	2010300C02Rik	-inf	1.0000	1.10	1.0000	2.86	1.0000
553	ENSMUSG00000089767	4930556I23Rik	0.00	1.0000	0.00	1.0000	0.00	1.0000
554	ENSMUSG00000104365	4930470B04Rik	0.00	1.0000	0.00	1.0000	0.00	1.0000
555	ENSMUSG00000102650	Gm19863	0.00	1.0000	0.00	1.0000	0.00	1.0000
556	ENSMUSG00000060771	Tsga10	0.34	0.3616	0.21	0.6467	0.19	0.6906
557	ENSMUSG00000097268	Gm26805	0.00	1.0000	0.00	1.0000	0.00	1.0000
558	ENSMUSG00000037216	Lipt1	0.16	0.7930	-0.07	0.9225	0.03	0.9666
559	ENSMUSG00000026088	Mitd1	0.01	0.9660	-0.03	0.9187	0.09	0.7756
560	ENSMUSG00000026087	Mrpl30	0.06	0.8215	-0.15	0.6256	-0.05	0.8796
561	ENSMUSG00000061584	Lyg2	0.00	1.0000	0.00	1.0000	0.00	1.0000
562	ENSMUSG00000087374	Gm15457	0.00	1.0000	0.00	1.0000	0.00	1.0000
563	ENSMUSG00000026085	Lyg1	0.00	1.0000	0.00	1.0000	0.00	1.0000
564	ENSMUSG00000089141	Gm23409	0.00	1.0000	0.00	1.0000	0.00	1.0000
565	ENSMUSG00000058407	Txndc9	0.12	0.5887	0.11	0.7056	0.07	0.8035
566	ENSMUSG00000026083	Eif5b	-0.18	0.6762	-0.21	0.6123	-0.27	0.4697
567	ENSMUSG00000026082	Rev1	-0.11	0.8353	0.01	0.9899	0.01	0.9890
568	ENSMUSG00000103804	Gm37062	-0.87	0.7582	0.36	0.8810	0.11	0.9348
569	ENSMUSG00000102716	Gm5099	0.00	1.0000	0.00	1.0000	0.00	1.0000
570	ENSMUSG00000037138	Aff3	2.07	1.0000	1.92	1.0000	3.43	1.0000
571	ENSMUSG00000085391	Gm16150	0.00	1.0000	0.00	1.0000	0.00	1.0000
572	ENSMUSG00000085280	Gm16151	0.00	1.0000	0.00	1.0000	0.00	1.0000
573	ENSMUSG00000087131	Gm16152	0.00	1.0000	0.00	1.0000	0.00	1.0000
574	ENSMUSG00000102984	Gm34727	0.00	1.0000	0.00	1.0000	0.00	1.0000
575	ENSMUSG00000102541	Gm38135	0.00	1.0000	0.00	1.0000	0.00	1.0000
576	ENSMUSG00000103531	2610300A13Rik	0.00	1.0000	0.00	1.0000	0.00	1.0000
577	ENSMUSG00000048814	Lonrf2	0.00	1.0000	inf	1.0000	0.00	1.0000
578	ENSMUSG00000026080	Chst10	inf	1.0000	inf	1.0000	inf	1.0000
579	ENSMUSG00000103647	Gm37707	0.00	1.0000	0.00	1.0000	0.00	1.0000
580	ENSMUSG00000102447	Gm6621	0.00	1.0000	0.00	1.0000	0.00	1.0000
581	ENSMUSG00000067604	Nms	0.00	1.0000	0.00	1.0000	0.00	1.0000
582	ENSMUSG00000026078	Pdcl3	0.24	0.4147	0.27	0.4360	0.53	0.1283
583	ENSMUSG00000103046	Gm37309	-0.32	0.7851	0.16	0.8875	0.06	0.9651
584	ENSMUSG00000104188	Gm37821	0.00	1.0000	0.00	1.0000	0.00	1.0000
585	ENSMUSG00000103182	Gm37091	-1.32	1.0000	0.39	1.0000	0.12	1.0000
586	ENSMUSG00000098833	Mir6349	0.00	1.0000	0.00	1.0000	0.00	1.0000
587	ENSMUSG00000026077	Npas2	-0.20	0.7003	0.16	0.7832	0.27	0.6951
588	ENSMUSG00000092553	Gm20428	0.00	1.0000	0.00	1.0000	0.00	1.0000
589	ENSMUSG00000092563	Gm3617	0.00	1.0000	0.00	1.0000	0.00	1.0000
590	ENSMUSG00000073702	Rpl31	0.03	0.8938	-0.03	0.9325	0.18	0.5524
591	ENSMUSG00000003134	Tbc1d8	-0.26	0.5616	0.18	0.7204	-0.06	0.9104
592	ENSMUSG00000102607	Gm37265	-inf	1.0000	-inf	1.0000	-inf	1.0000
593	ENSMUSG00000104827	Gm24826	0.00	1.0000	0.00	1.0000	0.00	1.0000
594	ENSMUSG00000065629	Gm24826	0.00	1.0000	0.00	1.0000	0.00	1.0000
595	ENSMUSG00000003135	Cnot11	0.23	0.3853	-0.03	0.9198	0.02	0.9407
596	ENSMUSG00000085894	Gm15832	-0.38	0.8203	-0.05	0.9776	0.09	0.9596
597	ENSMUSG00000077704	Snord89	0.00	1.0000	0.00	1.0000	0.00	1.0000
598	ENSMUSG00000048234	Rnf149	0.07	0.7609	0.17	0.5546	0.14	0.6190
599	ENSMUSG00000064936	Gm23722	0.00	1.0000	0.00	1.0000	0.00	1.0000
600	ENSMUSG00000102471	Gm5100	0.00	1.0000	0.00	1.0000	0.00	1.0000
601	ENSMUSG00000050967	Creg2	inf	1.0000	inf	1.0000	inf	1.0000
602	ENSMUSG00000097083	D930019O06Rik	0.00	1.0000	0.00	1.0000	0.00	1.0000
603	ENSMUSG00000057173	Rfx8	inf	1.0000	inf	1.0000	inf	1.0000
604	ENSMUSG00000091937	Gm3646	0.00	1.0000	0.00	1.0000	0.00	1.0000
605	ENSMUSG00000101634	1700066B17Rik	0.00	1.0000	0.00	1.0000	0.00	1.0000
606	ENSMUSG00000026074	Map4k4	0.15	0.6504	-0.08	0.8370	0.10	0.7899
607	ENSMUSG00000102985	4930456G14Rik	0.00	1.0000	0.00	1.0000	0.00	1.0000
608	ENSMUSG00000026073	Il1r2	-inf	1.0000	-inf	1.0000	-inf	1.0000
609	ENSMUSG00000097899	Gm16894	0.00	1.0000	0.00	1.0000	0.00	1.0000
610	ENSMUSG00000102975	Gm37347	0.00	1.0000	0.00	1.0000	0.00	1.0000
611	ENSMUSG00000026072	Il1r1	-0.04	0.8778	-0.34	0.1966	-0.25	0.3629
612	ENSMUSG00000103560	Gm38070	0.20	1.0000	0.86	1.0000	0.67	1.0000
613	ENSMUSG00000070942	Il1rl2	0.57	1.0000	0.14	1.0000	-0.29	1.0000
614	ENSMUSG00000103230	Gm17970	inf	1.0000	0.00	1.0000	0.00	1.0000
615	ENSMUSG00000026069	Il1rl1	-0.48	1.0000	-inf	1.0000	-inf	1.0000
616	ENSMUSG00000026070	Il18r1	inf	1.0000	inf	1.0000	inf	1.0000
617	ENSMUSG00000026068	Il18rap	0.49	0.3098	0.82	0.1948	0.82	0.1341
618	ENSMUSG00000104441	Gm35801	0.00	1.0000	0.00	1.0000	0.00	1.0000
619	ENSMUSG00000026065	Slc9a4	0.00	1.0000	0.00	1.0000	0.00	1.0000
620	ENSMUSG00000102676	Gm37435	0.00	1.0000	0.00	1.0000	0.00	1.0000
621	ENSMUSG00000026062	Slc9a2	-0.86	1.0000	0.30	1.0000	1.43	1.0000
622	ENSMUSG00000103679	Gm37623	0.00	1.0000	0.00	1.0000	0.00	1.0000
623	ENSMUSG00000103270	Gm37915	-inf	1.0000	-inf	1.0000	-inf	1.0000
624	ENSMUSG00000041945	Mfsd9	0.16	0.5769	0.27	0.4479	-0.03	0.9263
625	ENSMUSG00000079588	Tmem182	0.00	1.0000	inf	1.0000	0.00	1.0000
626	ENSMUSG00000094136	Gm5973	0.00	1.0000	0.00	1.0000	0.00	1.0000
627	ENSMUSG00000104072	4930448I06Rik	0.00	1.0000	0.00	1.0000	0.00	1.0000
628	ENSMUSG00000100185	Gm28634	0.00	1.0000	0.00	1.0000	0.00	1.0000
629	ENSMUSG00000100832	Gm29260	0.00	1.0000	0.00	1.0000	0.00	1.0000
630	ENSMUSG00000100178	Gm5267	0.00	1.0000	0.00	1.0000	0.00	1.0000
631	ENSMUSG00000101877	Gm8176	0.00	1.0000	0.00	1.0000	0.00	1.0000
632	ENSMUSG00000053640	Gm9915	0.00	1.0000	0.00	1.0000	0.00	1.0000
633	ENSMUSG00000101919	Gm29664	0.00	1.0000	0.00	1.0000	0.00	1.0000
634	ENSMUSG00000101299	Gm28175	0.00	1.0000	0.00	1.0000	0.00	1.0000
635	ENSMUSG00000100180	Gm28140	0.00	1.0000	0.00	1.0000	0.00	1.0000
636	ENSMUSG00000103106	Gm37047	0.00	1.0000	0.00	1.0000	0.00	1.0000
637	ENSMUSG00000060424	Pantr1	0.00	1.0000	0.00	1.0000	0.00	1.0000
638	ENSMUSG00000104199	4930420N18Rik	0.00	1.0000	0.00	1.0000	0.00	1.0000
639	ENSMUSG00000093436	Gm20646	0.00	1.0000	0.00	1.0000	0.00	1.0000
640	ENSMUSG00000045515	Pou3f3	0.94	1.0000	-inf	1.0000	0.07	1.0000
641	ENSMUSG00000097063	Pantr2	0.00	1.0000	0.00	1.0000	0.00	1.0000
642	ENSMUSG00000099784	Dalir	0.00	1.0000	0.00	1.0000	0.00	1.0000
643	ENSMUSG00000060679	Mrps9	0.02	0.9323	-0.01	0.9748	0.03	0.9174
644	ENSMUSG00000077448	Gm23126	0.00	1.0000	0.00	1.0000	0.00	1.0000
645	ENSMUSG00000041907	Gpr45	0.00	1.0000	0.00	1.0000	0.00	1.0000
646	ENSMUSG00000089088	Gm24001	0.00	1.0000	0.00	1.0000	0.00	1.0000
647	ENSMUSG00000070939	Tgfbrap1	-0.15	0.5595	-0.11	0.7198	-0.01	0.9636
648	ENSMUSG00000100269	Gm28782	0.00	1.0000	0.00	1.0000	0.00	1.0000
649	ENSMUSG00000041878	8430432A02Rik	-1.63	1.0000	-inf	1.0000	0.78	1.0000
650	ENSMUSG00000010290	AI597479	-0.02	0.9162	-0.13	0.6431	-0.17	0.5556
651	ENSMUSG00000008136	Fhl2	0.08	0.7472	0.58	0.0449	0.69	0.0189
652	ENSMUSG00000094497	Gm8210	0.00	1.0000	0.00	1.0000	0.00	1.0000
653	ENSMUSG00000099576	Gm29040	0.00	1.0000	0.00	1.0000	inf	1.0000
654	ENSMUSG00000099694	Gm29610	0.00	1.0000	0.00	1.0000	0.00	1.0000
655	ENSMUSG00000101923	Gm29041	0.00	1.0000	0.00	1.0000	0.00	1.0000
656	ENSMUSG00000066877	Nck2	0.86	0.0518	0.55	0.1408	0.46	0.1494
657	ENSMUSG00000103422	Gm37536	0.00	1.0000	0.00	1.0000	0.00	1.0000
658	ENSMUSG00000103945	Gm38228	-0.46	0.8011	0.14	0.9479	0.45	0.8360
659	ENSMUSG00000026051	1500015O10Rik	-0.05	1.0000	-inf	1.0000	0.05	1.0000
660	ENSMUSG00000100764	Gm29155	-inf	0.2172	-inf	0.2220	-4.28	0.4783
661	ENSMUSG00000100635	Gm29157	-inf	1.0000	1.10	1.0000	1.65	1.0000
662	ENSMUSG00000100480	Gm29156	-0.12	1.0000	-inf	1.0000	-inf	1.0000
663	ENSMUSG00000057363	Uxs1	0.16	0.5653	0.09	0.7951	0.26	0.4661
664	ENSMUSG00000090243	Gm16103	0.00	1.0000	0.00	1.0000	0.00	1.0000
665	ENSMUSG00000100701	Gm19587	0.00	1.0000	0.00	1.0000	0.00	1.0000
666	ENSMUSG00000101395	Gm8241	0.00	1.0000	0.00	1.0000	0.00	1.0000
667	ENSMUSG00000088848	Gm26352	0.00	1.0000	0.00	1.0000	0.00	1.0000
668	ENSMUSG00000095757	Gm24180	0.00	1.0000	0.00	1.0000	0.00	1.0000
669	ENSMUSG00000041763	Tpp2	0.07	0.7886	0.10	0.7552	0.04	0.9039
670	ENSMUSG00000047343	Mettl21c	-0.55	1.0000	1.94	1.0000	0.15	1.0000
671	ENSMUSG00000090106	Gm15838	0.00	1.0000	0.00	1.0000	0.00	1.0000
672	ENSMUSG00000091844	Gm8251	0.21	1.0000	0.96	1.0000	1.05	1.0000
673	ENSMUSG00000026049	Tex30	0.05	0.9170	-0.14	0.8101	0.08	0.8749
674	ENSMUSG00000101104	Gm29247	0.00	1.0000	0.00	1.0000	0.00	1.0000
675	ENSMUSG00000026047	Kdelc1	0.07	0.7789	0.04	0.8949	0.10	0.7578
676	ENSMUSG00000041684	Bivm	0.31	0.3483	0.12	0.7584	0.11	0.7904
677	ENSMUSG00000026048	Ercc5	-0.20	0.5849	-0.11	0.7583	-0.24	0.5224
678	ENSMUSG00000046828	Mettl21e	0.00	1.0000	0.00	1.0000	0.00	1.0000
679	ENSMUSG00000089703	Gm15833	0.00	1.0000	0.00	1.0000	0.00	1.0000
680	ENSMUSG00000100966	Gm5700	0.00	1.0000	0.00	1.0000	0.00	1.0000
681	ENSMUSG00000100769	Gm28893	0.00	1.0000	0.00	1.0000	0.00	1.0000
682	ENSMUSG00000101567	Txn-ps1	0.00	1.0000	0.00	1.0000	0.00	1.0000
683	ENSMUSG00000056870	Gulp1	0.90	1.0000	2.47	0.0338	0.63	1.0000
684	ENSMUSG00000102319	Gm37626	0.00	1.0000	inf	1.0000	0.00	1.0000
685	ENSMUSG00000089877	Gm16102	0.00	1.0000	0.00	1.0000	0.00	1.0000
686	ENSMUSG00000101701	4930521E06Rik	0.00	1.0000	0.00	1.0000	0.00	1.0000
687	ENSMUSG00000103071	Gm38110	-1.22	0.0639	-1.56	0.0970	-1.86	0.0430
688	ENSMUSG00000100434	Gm3489	0.00	1.0000	0.00	1.0000	0.00	1.0000
689	ENSMUSG00000100013	Gm19480	0.00	1.0000	0.00	1.0000	0.00	1.0000
690	ENSMUSG00000101251	Gm3496	0.00	1.0000	0.00	1.0000	0.00	1.0000
691	ENSMUSG00000101937	Gm5268	0.00	1.0000	0.00	1.0000	0.00	1.0000
692	ENSMUSG00000026043	Col3a1	-0.15	0.7296	-0.58	0.0972	-0.53	0.1048
693	ENSMUSG00000105211	AC125167.1	0.00	1.0000	0.00	1.0000	0.00	1.0000
694	ENSMUSG00000026042	Col5a2	-0.21	0.3949	-0.06	0.8301	-0.16	0.5998
695	ENSMUSG00000104476	Gm38211	0.00	1.0000	0.00	1.0000	0.00	1.0000
696	ENSMUSG00000100218	Gm8296	0.00	1.0000	0.00	1.0000	0.00	1.0000
697	ENSMUSG00000100361	Gm7063	0.00	1.0000	0.00	1.0000	0.00	1.0000
698	ENSMUSG00000100894	Gm8304	0.00	1.0000	0.00	1.0000	0.00	1.0000
699	ENSMUSG00000095121	Gm23216	0.00	1.0000	0.00	1.0000	0.00	1.0000
700	ENSMUSG00000065255	Gm23974	0.00	1.0000	0.00	1.0000	0.00	1.0000
701	ENSMUSG00000100843	Gm8307	0.00	1.0000	0.00	1.0000	0.00	1.0000
702	ENSMUSG00000087764	Gm23984	0.00	1.0000	0.00	1.0000	0.00	1.0000
703	ENSMUSG00000025995	Wdr75	-0.13	0.6782	-0.18	0.6046	-0.21	0.5392
704	ENSMUSG00000099850	Gm28906	inf	1.0000	0.00	1.0000	0.00	1.0000
705	ENSMUSG00000084817	Gm5526	-0.74	0.2399	1.56	0.0221	0.94	0.1323
706	ENSMUSG00000098549	Gm5269	0.00	1.0000	inf	1.0000	0.00	1.0000
707	ENSMUSG00000099381	Gm18303	2.31	1.0000	2.11	1.0000	0.09	1.0000
708	ENSMUSG00000025993	Slc40a1	-0.09	0.6903	-0.04	0.8614	-0.28	0.2586
709	ENSMUSG00000099946	Gm9496	0.00	1.0000	0.00	1.0000	0.00	1.0000
710	ENSMUSG00000070896	Rpl23a-ps1	0.00	1.0000	0.00	1.0000	0.00	1.0000
711	ENSMUSG00000090682	Gm3852	0.00	1.0000	0.00	1.0000	0.00	1.0000
712	ENSMUSG00000044457	Stk-ps2	0.00	1.0000	0.00	1.0000	0.00	1.0000
713	ENSMUSG00000099432	Gm18849	0.00	1.0000	0.00	1.0000	0.00	1.0000
714	ENSMUSG00000041144	Dnah7b	0.58	1.0000	1.49	1.0000	1.54	1.0000
715	ENSMUSG00000096047	n-R5s211	0.00	1.0000	0.00	1.0000	0.00	1.0000
716	ENSMUSG00000101262	Gm8326	0.00	1.0000	0.00	1.0000	0.00	1.0000
717	ENSMUSG00000101337	Dnah7c	inf	1.0000	0.00	1.0000	0.00	1.0000
718	ENSMUSG00000025986	Slc39a10	0.24	0.2792	0.24	0.3913	0.59	0.0289
719	ENSMUSG00000100213	Gm28151	0.11	0.9589	0.44	0.8204	-0.85	0.6192
720	ENSMUSG00000103129	Gm37393	0.00	1.0000	0.00	1.0000	0.00	1.0000
721	ENSMUSG00000100160	Gm28527	0.00	1.0000	0.00	1.0000	0.00	1.0000
722	ENSMUSG00000101921	Gm28825	0.00	1.0000	0.00	1.0000	0.00	1.0000
723	ENSMUSG00000101447	Gm28826	0.00	1.0000	0.00	1.0000	0.00	1.0000
724	ENSMUSG00000081185	Gm4852	0.00	1.0000	0.00	1.0000	inf	1.0000
725	ENSMUSG00000103246	Gm38090	0.00	1.0000	0.00	1.0000	0.00	1.0000
726	ENSMUSG00000098876	Mir6350	0.00	1.0000	0.00	1.0000	0.00	1.0000
727	ENSMUSG00000100530	Gm18117	0.00	1.0000	0.00	1.0000	0.00	1.0000
728	ENSMUSG00000104067	Gm37196	0.00	1.0000	0.00	1.0000	0.00	1.0000
729	ENSMUSG00000100033	Gm8337	-2.00	1.0000	-inf	1.0000	-1.90	1.0000
730	ENSMUSG00000094968	Gm22419	0.00	1.0000	0.00	1.0000	0.00	1.0000
731	ENSMUSG00000088017	Gm23829	0.00	1.0000	0.00	1.0000	0.00	1.0000
732	ENSMUSG00000101996	Gm19206	0.00	1.0000	0.00	1.0000	0.00	1.0000
733	ENSMUSG00000096973	Gm5974	0.00	1.0000	0.00	1.0000	0.00	1.0000
734	ENSMUSG00000064943	Gm23240	0.00	1.0000	0.00	1.0000	0.00	1.0000
735	ENSMUSG00000100866	Gm28830	0.00	1.0000	0.00	1.0000	0.00	1.0000
736	ENSMUSG00000101721	Gm8354	0.00	1.0000	0.00	1.0000	0.00	1.0000
737	ENSMUSG00000099376	Gm19124	0.00	1.0000	0.00	1.0000	0.00	1.0000
738	ENSMUSG00000097883	Gm8357	0.00	1.0000	0.00	1.0000	0.00	1.0000
739	ENSMUSG00000092790	Gm22693	0.00	1.0000	0.00	1.0000	0.00	1.0000
740	ENSMUSG00000099698	Gm28740	0.00	1.0000	0.00	1.0000	0.00	1.0000
741	ENSMUSG00000099454	Gm8367	0.00	1.0000	0.00	1.0000	0.00	1.0000
742	ENSMUSG00000051616	C230029F24Rik	0.00	1.0000	0.00	1.0000	0.00	1.0000
743	ENSMUSG00000099627	Gm6757	0.00	1.0000	0.00	1.0000	0.00	1.0000
744	ENSMUSG00000099577	Gm3605	0.00	1.0000	0.00	1.0000	0.00	1.0000
745	ENSMUSG00000099882	Gm28388	0.00	1.0000	0.00	1.0000	0.00	1.0000
746	ENSMUSG00000101760	Gm8384	0.00	1.0000	0.00	1.0000	0.00	1.0000
747	ENSMUSG00000099608	4933411E06Rik	-1.60	1.0000	-1.48	1.0000	-0.91	1.0000
748	ENSMUSG00000099864	Gm8391	0.00	1.0000	0.00	1.0000	0.00	1.0000
749	ENSMUSG00000098249	Gm27330	0.00	1.0000	0.00	1.0000	0.00	1.0000
750	ENSMUSG00000100451	Gm29665	0.00	1.0000	0.00	1.0000	0.00	1.0000
751	ENSMUSG00000099941	Gm20118	0.00	1.0000	0.00	1.0000	0.00	1.0000
752	ENSMUSG00000084531	Gm25843	0.00	1.0000	0.00	1.0000	0.00	1.0000
753	ENSMUSG00000100816	Gm28321	0.00	1.0000	0.00	1.0000	0.00	1.0000
754	ENSMUSG00000026109	Tmeff2	-inf	1.0000	-inf	1.0000	-inf	1.0000
755	ENSMUSG00000100671	Gm28322	0.00	1.0000	0.00	1.0000	0.00	1.0000
756	ENSMUSG00000092906	Gm25736	0.00	1.0000	0.00	1.0000	0.00	1.0000
757	ENSMUSG00000101242	Gm28319	0.00	1.0000	0.00	1.0000	0.00	1.0000
758	ENSMUSG00000099924	Gm28320	0.00	1.0000	0.00	1.0000	0.00	1.0000
759	ENSMUSG00000099625	Gm29325	0.00	1.0000	0.00	1.0000	0.00	1.0000
760	ENSMUSG00000101799	9330175M20Rik	0.00	1.0000	0.00	1.0000	0.00	1.0000
761	ENSMUSG00000045954	Sdpr	-0.24	0.5540	-0.27	0.6075	-1.03	0.0742
762	ENSMUSG00000099741	Gm5253	inf	1.0000	0.00	1.0000	0.00	1.0000
763	ENSMUSG00000101702	1700072G22Rik	0.00	1.0000	0.00	1.0000	0.00	1.0000
764	ENSMUSG00000026107	Nabp1	-0.03	0.9118	-0.02	0.9406	0.06	0.8417
765	ENSMUSG00000099413	Gm17767	-0.23	1.0000	-0.11	1.0000	-1.44	1.0000
766	ENSMUSG00000103424	Gm37535	0.00	1.0000	0.00	1.0000	0.00	1.0000
767	ENSMUSG00000101741	Gm28055	0.00	1.0000	0.00	1.0000	inf	1.0000
768	ENSMUSG00000018417	Myo1b	-0.01	0.9818	-0.11	0.6820	-0.08	0.7520
769	ENSMUSG00000101724	Gm29453	-inf	1.0000	0.15	1.0000	1.14	1.0000
770	ENSMUSG00000100313	Gm28323	-inf	1.0000	-inf	1.0000	0.16	1.0000
771	ENSMUSG00000100696	Gm8419	0.00	1.0000	0.00	1.0000	0.00	1.0000
772	ENSMUSG00000099135	Gm27607	0.00	1.0000	0.00	1.0000	0.00	1.0000
773	ENSMUSG00000072324	Gm8420	0.00	1.0000	0.00	1.0000	0.00	1.0000
774	ENSMUSG00000062939	Stat4	0.00	1.0000	inf	1.0000	inf	1.0000
775	ENSMUSG00000101628	Gm28177	-inf	1.0000	-inf	1.0000	-inf	1.0000
776	ENSMUSG00000078291	Gm3940	0.00	1.0000	0.00	1.0000	0.00	1.0000
777	ENSMUSG00000026104	Stat1	0.08	0.7893	-0.31	0.3649	-0.23	0.5171
778	ENSMUSG00000099569	Gm18301	0.95	1.0000	1.67	1.0000	1.64	1.0000
779	ENSMUSG00000026103	Gls	0.06	0.8212	0.04	0.9029	0.13	0.6720
780	ENSMUSG00000099648	Gm5975	0.00	1.0000	0.00	1.0000	0.00	1.0000
781	ENSMUSG00000065192	Gm23460	0.00	1.0000	0.00	1.0000	0.00	1.0000
782	ENSMUSG00000002881	Nab1	0.05	0.8297	-0.18	0.4764	-0.15	0.5584
783	ENSMUSG00000097833	Gm5976	0.71	1.0000	-0.95	1.0000	0.00	1.0000
784	ENSMUSG00000101501	Rps27a-ps1	0.28	0.8226	-inf	0.0358	-inf	0.0351
785	ENSMUSG00000100120	Gm553	0.00	1.0000	inf	1.0000	0.00	1.0000
786	ENSMUSG00000099878	Gm28178	0.00	1.0000	0.00	1.0000	0.00	1.0000
787	ENSMUSG00000100007	Gm5527	0.00	1.0000	0.00	1.0000	0.00	1.0000
788	ENSMUSG00000043015	Tmem194b	-0.13	0.7426	0.34	0.4951	0.06	0.8919
789	ENSMUSG00000103630	Gm37242	0.68	1.0000	-0.07	1.0000	-1.08	1.0000
790	ENSMUSG00000041439	Mfsd6	-0.02	0.9203	-0.00	0.9872	-0.03	0.9108
791	ENSMUSG00000100302	Gm29670	-0.98	1.0000	-inf	1.0000	-inf	1.0000
792	ENSMUSG00000100230	Gm28650	0.00	1.0000	0.00	1.0000	0.00	1.0000
793	ENSMUSG00000026102	Inpp1	0.12	0.8496	0.51	0.4625	0.09	0.8838
794	ENSMUSG00000041426	Hibch	0.01	0.9853	0.22	0.5609	-0.28	0.3764
795	ENSMUSG00000089802	Gm16107	0.00	1.0000	0.00	1.0000	inf	1.0000
796	ENSMUSG00000043629	1700019D03Rik	1.62	1.0000	0.17	1.0000	-inf	1.0000
797	ENSMUSG00000026100	Mstn	0.00	1.0000	0.00	1.0000	0.00	1.0000
798	ENSMUSG00000089334	Gm24349	0.00	1.0000	0.00	1.0000	0.00	1.0000
799	ENSMUSG00000060715	1700019A02Rik	0.00	1.0000	inf	1.0000	0.00	1.0000
800	ENSMUSG00000026098	Pms1	-0.02	0.9532	0.13	0.7466	0.07	0.8639
801	ENSMUSG00000100763	Gm28777	0.00	1.0000	0.00	1.0000	inf	1.0000
802	ENSMUSG00000026097	Ormdl1	-0.01	0.9802	0.13	0.8038	0.15	0.7775
803	ENSMUSG00000100679	Gm28778	-3.38	0.4924	1.62	0.5521	-0.24	0.8661
804	ENSMUSG00000026096	Osgepl1	-0.38	0.4940	-0.13	0.8393	-0.18	0.8002
805	ENSMUSG00000099913	Gm28551	-1.52	1.0000	-1.31	1.0000	0.93	1.0000
806	ENSMUSG00000101838	Gm18800	0.00	1.0000	0.00	1.0000	0.00	1.0000
807	ENSMUSG00000026095	Asnsd1	-0.06	0.8358	0.11	0.7166	0.02	0.9490
808	ENSMUSG00000100267	Gm28779	0.00	1.0000	0.00	1.0000	0.00	1.0000
809	ENSMUSG00000099450	Gm6799	0.00	1.0000	0.00	1.0000	0.00	1.0000
810	ENSMUSG00000100069	Gm6801	0.00	1.0000	0.00	1.0000	0.00	1.0000
811	ENSMUSG00000096141	Dnah7a	0.00	1.0000	0.00	1.0000	0.00	1.0000
812	ENSMUSG00000092657	Gm25240	0.00	1.0000	0.00	1.0000	0.00	1.0000
813	ENSMUSG00000026094	Stk17b	-0.12	0.6937	0.10	0.7683	0.00	0.9966
814	ENSMUSG00000102405	Gm37863	0.00	1.0000	0.00	1.0000	0.00	1.0000
815	ENSMUSG00000042807	Hecw2	-0.08	0.8953	-0.25	0.7118	0.83	0.3070
816	ENSMUSG00000098443	Mir7681	0.00	1.0000	0.00	1.0000	0.00	1.0000
817	ENSMUSG00000087949	Gm24251	0.00	1.0000	0.00	1.0000	0.00	1.0000
818	ENSMUSG00000102868	Gm37633	0.00	1.0000	0.00	1.0000	0.00	1.0000
819	ENSMUSG00000094013	Gm25829	0.00	1.0000	0.00	1.0000	0.00	1.0000
820	ENSMUSG00000025983	Ccdc150	-inf	1.0000	-0.73	1.0000	3.65	1.0000
821	ENSMUSG00000041303	Gtf3c3	-0.05	0.8346	-0.08	0.7893	-0.13	0.6631
822	ENSMUSG00000073678	Pgap1	0.12	0.7533	-0.08	0.8262	0.18	0.7035
823	ENSMUSG00000104136	Gm36955	0.00	1.0000	inf	1.0000	0.00	1.0000
824	ENSMUSG00000101130	Gm19637	0.00	1.0000	0.00	1.0000	0.00	1.0000
825	ENSMUSG00000052331	Ankrd44	0.05	0.9113	0.68	0.1429	0.58	0.2283
826	ENSMUSG00000101674	4930444A19Rik	1.00	1.0000	0.12	1.0000	-inf	1.0000
827	ENSMUSG00000102503	Gm37370	inf	1.0000	0.00	1.0000	0.00	1.0000
828	ENSMUSG00000089245	Gm24053	0.00	1.0000	0.00	1.0000	0.00	1.0000
829	ENSMUSG00000102642	A130048G24Rik	-inf	1.0000	1.14	1.0000	-inf	1.0000
830	ENSMUSG00000025982	Sf3b1	-0.09	0.7002	-0.13	0.6580	-0.21	0.4360
831	ENSMUSG00000103030	E330011M16Rik	-1.06	1.0000	-inf	1.0000	-inf	1.0000
832	ENSMUSG00000025981	Coq10b	0.12	0.5807	-0.06	0.8254	0.01	0.9668
833	ENSMUSG00000101122	Gm17971	0.13	0.9301	0.07	0.9740	-0.67	0.7326
834	ENSMUSG00000025980	Hspd1	0.18	0.4572	0.27	0.3873	0.29	0.3380
835	ENSMUSG00000073676	Hspe1	0.12	0.8424	0.17	0.8399	0.29	0.6882
836	ENSMUSG00000100736	Gm5147	0.00	1.0000	0.00	1.0000	0.00	1.0000
837	ENSMUSG00000089670	Gm16581	-inf	1.0000	-inf	1.0000	-inf	1.0000
838	ENSMUSG00000025979	Mob4	-0.08	0.7625	-0.23	0.4598	-0.21	0.4859
839	ENSMUSG00000061863	Gm6822	-1.63	0.1735	-1.69	0.3473	-inf	0.0729
840	ENSMUSG00000025978	Rftn2	0.76	1.0000	1.29	1.0000	0.62	1.0000
841	ENSMUSG00000097649	Gm10561	-inf	1.0000	-0.85	1.0000	-1.88	1.0000
842	ENSMUSG00000046994	Mars2	0.34	0.1903	0.06	0.8612	-0.02	0.9527
843	ENSMUSG00000025977	Boll	-0.94	1.0000	2.39	1.0000	1.91	1.0000
844	ENSMUSG00000100215	Gm8292	inf	1.0000	inf	1.0000	0.00	1.0000
845	ENSMUSG00000101945	Gm29138	0.00	1.0000	0.00	1.0000	0.00	1.0000
846	ENSMUSG00000101085	Gm8531	0.00	1.0000	0.00	1.0000	0.00	1.0000
847	ENSMUSG00000038349	Plcl1	0.74	1.0000	-0.74	1.0000	-1.40	1.0000
848	ENSMUSG00000102145	Gm38056	-inf	1.0000	-inf	1.0000	0.12	1.0000
849	ENSMUSG00000100309	Gm6644	0.04	0.9263	-3.01	1.0000	-0.45	1.0000
850	ENSMUSG00000102831	Gm37382	0.00	1.0000	0.00	1.0000	0.00	1.0000
851	ENSMUSG00000099950	9130227L01Rik	0.00	1.0000	0.00	1.0000	0.00	1.0000
852	ENSMUSG00000102491	Gm36986	0.00	1.0000	0.00	1.0000	0.00	1.0000
853	ENSMUSG00000100372	1700003I22Rik	0.00	1.0000	0.00	1.0000	0.00	1.0000
854	ENSMUSG00000100944	Gm28900	0.00	1.0000	0.00	1.0000	0.00	1.0000
855	ENSMUSG00000101332	Gm28240	0.00	1.0000	0.00	1.0000	0.00	1.0000
856	ENSMUSG00000045336	Hsfy2	0.00	1.0000	0.00	1.0000	0.00	1.0000
857	ENSMUSG00000038331	Satb2	0.32	0.4324	0.13	0.7689	0.23	0.6195
858	ENSMUSG00000087022	9130024F11Rik	-0.58	1.0000	0.68	0.5971	0.12	1.0000
859	ENSMUSG00000104310	Gm4081	0.00	1.0000	0.00	1.0000	0.00	1.0000
860	ENSMUSG00000094128	Gm23943	0.00	1.0000	0.00	1.0000	0.00	1.0000
861	ENSMUSG00000099945	1700126A01Rik	0.00	1.0000	0.00	1.0000	0.00	1.0000
862	ENSMUSG00000101429	BC055402	0.00	1.0000	0.00	1.0000	0.00	1.0000
863	ENSMUSG00000101129	Gm5254	0.00	1.0000	0.00	1.0000	0.00	1.0000
864	ENSMUSG00000097519	4930558J18Rik	-1.34	1.0000	-0.63	1.0000	-inf	1.0000
865	ENSMUSG00000038323	1700066M21Rik	0.16	0.5989	-0.19	0.5657	-0.28	0.4036
866	ENSMUSG00000048495	Tyw5	-0.05	0.9253	-0.37	0.5081	-0.23	0.7150
867	ENSMUSG00000025971	9430016H08Rik	-0.12	0.6582	-0.37	0.2924	-0.09	0.8038
868	ENSMUSG00000077776	Gm22371	0.00	1.0000	0.00	1.0000	0.00	1.0000
869	ENSMUSG00000088353	Gm24014	0.00	1.0000	0.00	1.0000	0.00	1.0000
870	ENSMUSG00000101826	Gm8581	0.00	1.0000	0.00	1.0000	0.00	1.0000
871	ENSMUSG00000102685	Gm37373	-1.96	1.0000	-inf	1.0000	0.15	1.0000
872	ENSMUSG00000101151	Gm17929	0.00	1.0000	0.00	1.0000	0.00	1.0000
873	ENSMUSG00000038305	Spats2l	-0.19	0.4869	-0.64	0.0602	-0.64	0.0738
874	ENSMUSG00000091283	Gm17234	0.00	1.0000	0.00	1.0000	0.00	1.0000
875	ENSMUSG00000054770	Kctd18	-0.34	0.3272	-0.24	0.5670	-0.18	0.6778
876	ENSMUSG00000026039	Sgol2a	0.10	0.8501	-0.12	0.8415	-0.18	0.7925
877	ENSMUSG00000063558	Aox1	-0.14	0.5117	0.03	0.9137	-0.23	0.3584
878	ENSMUSG00000064294	Aox3	0.14	0.6818	0.18	0.6421	-0.22	0.5381
879	ENSMUSG00000089275	Gm24548	0.00	1.0000	0.00	1.0000	0.00	1.0000
880	ENSMUSG00000038242	Aox4	inf	0.1428	inf	1.0000	0.00	1.0000
881	ENSMUSG00000089822	Gm15759	0.00	1.0000	0.00	1.0000	0.00	1.0000
882	ENSMUSG00000079554	Aox2	-0.02	1.0000	2.45	1.0000	1.91	1.0000
883	ENSMUSG00000103839	Gm37607	0.18	0.7280	0.03	0.9627	-0.03	0.9623
884	ENSMUSG00000051223	Bzw1	0.07	0.7795	0.04	0.9015	0.03	0.9107
885	ENSMUSG00000026034	Clk1	0.00	0.9906	-0.00	0.9851	-0.11	0.6720
886	ENSMUSG00000026035	Ppil3	-0.01	0.9841	-0.17	0.8365	-0.03	0.9752
887	ENSMUSG00000026036	Nif3l1	0.15	0.6446	0.04	0.9052	0.06	0.8679
888	ENSMUSG00000026037	Orc2	0.32	0.6602	-0.03	0.9683	0.06	0.9203
889	ENSMUSG00000094245	Gm23966	0.00	1.0000	0.00	1.0000	0.00	1.0000
890	ENSMUSG00000085054	Gm15834	0.32	0.8595	0.91	0.6296	-0.09	0.9327
891	ENSMUSG00000038174	Fam126b	0.09	0.7389	0.21	0.5193	0.01	0.9805
892	ENSMUSG00000026032	Ndufb3	0.23	0.3862	0.22	0.4919	0.29	0.3776
893	ENSMUSG00000100202	Gm29389	0.00	1.0000	0.00	1.0000	0.00	1.0000
894	ENSMUSG00000099490	Gm18802	0.00	1.0000	0.00	1.0000	0.00	1.0000
895	ENSMUSG00000059647	Cbx3-ps7	0.00	1.0000	0.00	1.0000	0.00	1.0000
896	ENSMUSG00000047528	Als2cr12	0.54	0.3564	-0.42	0.5909	0.04	0.9546
897	ENSMUSG00000102059	Gm20257	-1.55	0.2490	-0.84	0.4890	-0.86	0.5392
898	ENSMUSG00000101046	Gm28803	0.00	1.0000	0.00	1.0000	0.00	1.0000
899	ENSMUSG00000026031	Cflar	0.01	0.9723	-0.11	0.7615	-0.04	0.8918
900	ENSMUSG00000100236	Gm3841	0.00	1.0000	0.00	1.0000	0.00	1.0000
901	ENSMUSG00000026029	Casp8	-0.14	0.5356	-0.25	0.3859	0.13	0.6432
902	ENSMUSG00000102719	Gm37760	0.06	1.0000	-0.24	1.0000	0.33	1.0000
903	ENSMUSG00000099719	Gm28802	inf	1.0000	inf	1.0000	inf	1.0000
904	ENSMUSG00000026028	Trak2	0.01	0.9687	-0.11	0.6767	-0.08	0.7762
905	ENSMUSG00000026027	Stradb	-0.28	0.3123	-0.45	0.2105	-0.41	0.2630
906	ENSMUSG00000047383	Als2cr11b	0.00	1.0000	0.00	1.0000	0.00	1.0000
907	ENSMUSG00000099752	Gm29018	inf	1.0000	0.00	1.0000	0.00	1.0000
908	ENSMUSG00000072295	Als2cr11	inf	1.0000	0.00	1.0000	0.00	1.0000
909	ENSMUSG00000077616	Gm25502	0.00	1.0000	0.00	1.0000	0.00	1.0000
910	ENSMUSG00000038079	Tmem237	-0.13	0.8574	-0.23	0.7702	-0.11	0.8922
911	ENSMUSG00000097573	G730003C15Rik	0.98	1.0000	0.14	1.0000	-1.48	1.0000
912	ENSMUSG00000079550	Mpp4	-0.57	0.6836	-0.07	0.9547	-0.24	0.8550
913	ENSMUSG00000101586	Gm29017	0.46	0.5910	0.46	0.7580	0.57	0.7400
914	ENSMUSG00000099563	Gm19125	-inf	1.0000	0.08	1.0000	0.08	1.0000
915	ENSMUSG00000026024	Als2	0.03	0.9064	0.05	0.8436	0.08	0.7755
916	ENSMUSG00000026023	Cdk15	0.00	1.0000	0.00	1.0000	0.00	1.0000
917	ENSMUSG00000099922	Gm29016	0.00	1.0000	0.00	1.0000	0.00	1.0000
918	ENSMUSG00000104502	Gm37737	0.00	1.0000	inf	1.0000	0.00	1.0000
919	ENSMUSG00000041075	Fzd7	0.05	0.8377	0.02	0.9360	-0.10	0.7266
920	ENSMUSG00000097819	Gm26813	1.44	1.0000	1.17	1.0000	1.73	1.0000
921	ENSMUSG00000047361	Gm973	0.00	1.0000	0.00	1.0000	0.00	1.0000
922	ENSMUSG00000099811	Gm28411	0.00	1.0000	0.00	1.0000	0.00	1.0000
923	ENSMUSG00000101409	1700122D07Rik	0.00	1.0000	0.00	1.0000	0.00	1.0000
924	ENSMUSG00000026021	Sumo1	-0.12	0.5816	-0.16	0.5545	0.00	0.9909
925	ENSMUSG00000089276	Gm24545	0.00	1.0000	0.00	1.0000	0.00	1.0000
926	ENSMUSG00000103821	D430013B06Rik	-0.22	0.9235	-0.05	0.9781	0.20	0.9131
927	ENSMUSG00000101400	Gm29596	-0.25	1.0000	-inf	1.0000	-0.21	1.0000
928	ENSMUSG00000026020	Nop58	0.02	0.9484	0.01	0.9730	0.10	0.7732
929	ENSMUSG00000077345	Snord70	0.00	1.0000	0.00	1.0000	0.00	1.0000
930	ENSMUSG00000077358	Gm26293	0.00	1.0000	0.00	1.0000	0.00	1.0000
931	ENSMUSG00000089512	Gm26287	0.00	1.0000	0.00	1.0000	0.00	1.0000
932	ENSMUSG00000089093	Snord11	0.00	1.0000	0.00	1.0000	0.00	1.0000
933	ENSMUSG00000067336	Bmpr2	0.00	0.9885	-0.13	0.6116	-0.18	0.4787
934	ENSMUSG00000104052	Gm38125	-inf	1.0000	1.17	1.0000	-inf	1.0000
935	ENSMUSG00000103131	Gm37977	0.00	1.0000	0.00	1.0000	0.00	1.0000
936	ENSMUSG00000041040	Fam117b	0.06	0.7938	0.00	0.9916	-0.07	0.8010
937	ENSMUSG00000103696	Gm37531	1.07	1.0000	0.19	1.0000	1.77	1.0000
938	ENSMUSG00000100901	Gm18829	0.00	1.0000	0.00	1.0000	0.00	1.0000
939	ENSMUSG00000026018	Ica1l	0.33	0.8398	0.90	0.5389	0.26	0.8786
940	ENSMUSG00000026019	Wdr12	0.11	0.7742	-0.02	0.9591	0.13	0.7762
941	ENSMUSG00000026017	Carf	0.07	0.8942	0.10	0.8620	0.06	0.9274
942	ENSMUSG00000082609	Gm15464	-inf	1.0000	-inf	1.0000	-inf	1.0000
943	ENSMUSG00000073664	Nbeal1	-0.08	0.7984	-0.16	0.6421	-0.29	0.3609
944	ENSMUSG00000100516	Gm29332	0.00	1.0000	0.00	1.0000	0.00	1.0000
945	ENSMUSG00000049439	Cyp20a1	-0.08	0.7228	-0.15	0.5879	-0.17	0.5503
946	ENSMUSG00000103822	6030460B20Rik	0.55	1.0000	-0.89	1.0000	-inf	1.0000
947	ENSMUSG00000026782	Abi2	0.01	0.9602	-0.07	0.8236	-0.10	0.7470
948	ENSMUSG00000026014	Raph1	-0.03	0.9442	0.14	0.7771	0.11	0.8321
949	ENSMUSG00000081562	Gm11575	inf	0.2130	0.00	1.0000	0.00	1.0000
950	ENSMUSG00000084400	Gm11576	0.00	1.0000	inf	0.2226	0.00	1.0000
951	ENSMUSG00000082160	Gm11578	0.00	1.0000	0.00	1.0000	0.00	1.0000
952	ENSMUSG00000103215	Gm38388	0.00	1.0000	inf	1.0000	inf	1.0000
953	ENSMUSG00000088973	Gm23762	0.00	1.0000	0.00	1.0000	0.00	1.0000
954	ENSMUSG00000084151	Gm11577	0.00	1.0000	0.00	1.0000	0.00	1.0000
955	ENSMUSG00000101188	Eif4a-ps4	-1.26	0.0001	-1.76	0.0001	-1.46	0.0001
956	ENSMUSG00000026012	Cd28	-0.96	1.0000	-1.15	1.0000	-0.35	1.0000
957	ENSMUSG00000086795	Gm11579	0.00	1.0000	0.00	1.0000	0.00	1.0000
958	ENSMUSG00000085965	2310016D23Rik	0.00	1.0000	0.00	1.0000	0.00	1.0000
959	ENSMUSG00000104069	Gm37198	-2.27	1.0000	0.19	1.0000	-inf	1.0000
960	ENSMUSG00000083118	Gm11609	0.00	1.0000	0.00	1.0000	0.00	1.0000
961	ENSMUSG00000083355	Gm11581	-inf	1.0000	-0.98	1.0000	-inf	1.0000
962	ENSMUSG00000102549	Gm38137	0.00	1.0000	0.00	1.0000	0.00	1.0000
963	ENSMUSG00000026011	Ctla4	0.00	1.0000	0.00	1.0000	inf	1.0000
964	ENSMUSG00000081382	Rpl18-ps1	0.00	1.0000	0.00	1.0000	0.00	1.0000
965	ENSMUSG00000080800	Gm11582	0.00	1.0000	0.00	1.0000	0.00	1.0000
966	ENSMUSG00000026009	Icos	inf	1.0000	inf	1.0000	inf	1.0000
967	ENSMUSG00000102561	Gm37039	0.00	1.0000	0.00	1.0000	0.00	1.0000
968	ENSMUSG00000082804	Rpl17-ps1	0.00	1.0000	0.00	1.0000	0.00	1.0000
969	ENSMUSG00000082661	Gm11590	0.00	1.0000	0.00	1.0000	0.00	1.0000
970	ENSMUSG00000080785	Gm11591	0.00	1.0000	0.00	1.0000	0.00	1.0000
971	ENSMUSG00000100893	Gm28083	0.00	1.0000	0.00	1.0000	0.00	1.0000
972	ENSMUSG00000085248	Gm11587	0.00	1.0000	0.00	1.0000	0.00	1.0000
973	ENSMUSG00000085447	9530026F06Rik	0.00	1.0000	0.00	1.0000	0.00	1.0000
974	ENSMUSG00000086408	Gm11588	0.00	1.0000	0.00	1.0000	0.00	1.0000
975	ENSMUSG00000089546	Gm25839	0.00	1.0000	0.00	1.0000	0.00	1.0000
976	ENSMUSG00000100965	Gm28449	0.00	1.0000	0.00	1.0000	0.00	1.0000
977	ENSMUSG00000102168	Gm36943	0.00	1.0000	0.00	1.0000	0.00	1.0000
978	ENSMUSG00000100381	Gm28094	0.00	1.0000	0.00	1.0000	0.00	1.0000
979	ENSMUSG00000086009	4930587A21Rik	0.00	1.0000	0.00	1.0000	0.00	1.0000
980	ENSMUSG00000052062	Pard3b	-0.30	0.4738	0.13	0.8014	-0.01	0.9841
981	ENSMUSG00000103656	Gm37205	0.00	1.0000	0.00	1.0000	inf	1.0000
982	ENSMUSG00000104402	Gm38012	-inf	1.0000	-inf	1.0000	-inf	1.0000
983	ENSMUSG00000104081	Gm38278	0.00	1.0000	0.00	1.0000	0.00	1.0000
984	ENSMUSG00000085842	Pard3bos1	0.00	1.0000	0.00	1.0000	inf	1.0000
985	ENSMUSG00000103002	Gm38075	0.00	1.0000	inf	1.0000	0.00	1.0000
986	ENSMUSG00000100344	Gm29640	0.00	1.0000	0.00	1.0000	0.00	1.0000
987	ENSMUSG00000101509	Gm29641	0.00	1.0000	0.00	1.0000	0.00	1.0000
988	ENSMUSG00000085019	Pard3bos2	0.00	1.0000	0.00	1.0000	0.00	1.0000
989	ENSMUSG00000102359	Gm38351	0.00	1.0000	0.00	1.0000	0.00	1.0000
990	ENSMUSG00000085400	Pard3bos3	inf	1.0000	inf	1.0000	0.00	1.0000
991	ENSMUSG00000100750	Gm29084	0.03	0.9025	0.13	0.6870	0.02	0.9607
992	ENSMUSG00000081950	Gm11600	0.00	1.0000	0.00	1.0000	0.00	1.0000
993	ENSMUSG00000084333	Gm11599	0.00	1.0000	inf	1.0000	0.00	1.0000
994	ENSMUSG00000025969	Nrp2	0.11	0.5847	0.16	0.5283	0.22	0.3823
995	ENSMUSG00000100811	Gm29083	-inf	1.0000	-0.95	1.0000	-inf	1.0000
996	ENSMUSG00000103032	Gm37121	0.34	0.5786	0.33	0.7603	0.36	0.7732
997	ENSMUSG00000100426	Gm4208	-inf	1.0000	-inf	1.0000	-inf	1.0000
998	ENSMUSG00000040865	Ino80d	-0.04	0.9376	0.08	0.8921	0.05	0.9424
999	ENSMUSG00000104991	Gm44468	0.00	1.0000	0.00	1.0000	0.00	1.0000
1000	ENSMUSG00000088953	Gm24942	0.00	1.0000	0.00	1.0000	0.00	1.0000
1001	ENSMUSG00000081617	Rps13-ps7	0.00	1.0000	0.00	1.0000	0.00	1.0000
1002	ENSMUSG00000081429	Rps27-ps1	0.00	1.0000	0.00	1.0000	0.00	1.0000
1003	ENSMUSG00000084799	Ino80dos	-0.18	0.9251	-0.54	0.7432	0.33	0.8125
1004	ENSMUSG00000101599	Gm20342	-0.28	0.8659	0.22	0.3819	0.06	0.4222
1005	ENSMUSG00000025968	Ndufs1	-0.09	0.8500	-0.05	0.9391	-0.04	0.9553
1006	ENSMUSG00000077884	Gm24557	0.00	1.0000	0.00	1.0000	0.00	1.0000
1007	ENSMUSG00000025967	Eef1b2	-0.41	0.1477	-0.44	0.2203	-0.35	0.3297
1008	ENSMUSG00000098850	Gm27390	0.00	1.0000	0.00	1.0000	0.00	1.0000
1009	ENSMUSG00000064612	Gm26457	0.00	1.0000	0.00	1.0000	0.00	1.0000
1010	ENSMUSG00000105060	Gm26457	0.00	1.0000	0.00	1.0000	0.00	1.0000
1011	ENSMUSG00000064602	Snora41	0.00	1.0000	inf	0.1693	0.00	1.0000
1012	ENSMUSG00000046856	Gpr1	0.00	1.0000	0.00	1.0000	0.00	1.0000
1013	ENSMUSG00000094290	Gm27512	0.00	1.0000	0.00	1.0000	0.00	1.0000
1014	ENSMUSG00000086730	Platr12	0.00	1.0000	0.00	1.0000	0.00	1.0000
1015	ENSMUSG00000102536	1700039I01Rik	0.00	1.0000	0.00	1.0000	0.00	1.0000
1016	ENSMUSG00000087561	Gm11608	0.00	1.0000	0.00	1.0000	0.00	1.0000
1017	ENSMUSG00000092705	Gm24513	0.00	1.0000	0.00	1.0000	0.00	1.0000
1018	ENSMUSG00000027520	Zdbf2	inf	1.0000	inf	1.0000	0.00	1.0000
1019	ENSMUSG00000094214	Gm23448	0.00	1.0000	0.00	1.0000	0.00	1.0000
1020	ENSMUSG00000083039	Gm11606	0.00	1.0000	0.00	1.0000	0.00	1.0000
1021	ENSMUSG00000081643	Gm11605	0.00	1.0000	0.00	1.0000	0.00	1.0000
1022	ENSMUSG00000025964	Adam23	0.62	0.4219	-0.74	0.3895	-1.48	0.0779
1023	ENSMUSG00000087823	Gm22281	0.00	1.0000	0.00	1.0000	0.00	1.0000
1024	ENSMUSG00000069085	Dytn	0.00	1.0000	0.00	1.0000	0.00	1.0000
1025	ENSMUSG00000083066	Gm12748	0.00	1.0000	0.00	1.0000	0.00	1.0000
1026	ENSMUSG00000025963	Mdh1b	0.00	1.0000	inf	1.0000	0.00	1.0000
1027	ENSMUSG00000025962	Fastkd2	0.22	0.4425	0.20	0.5648	0.14	0.6587
1028	ENSMUSG00000025961	4933402D24Rik	-0.02	1.0000	-0.21	1.0000	-0.23	1.0000
1029	ENSMUSG00000080817	Gm13751	0.00	1.0000	0.00	1.0000	0.00	1.0000
1030	ENSMUSG00000082373	Gm13754	0.00	1.0000	0.00	1.0000	0.00	1.0000
1031	ENSMUSG00000044689	Gm13749	0.00	1.0000	0.00	1.0000	0.00	1.0000
1032	ENSMUSG00000025959	Klf7	0.07	0.8242	0.43	0.3345	-0.06	0.8701
1033	ENSMUSG00000097272	Gm26649	-0.03	0.9380	-0.00	0.9957	-0.07	0.8793
1034	ENSMUSG00000098487	Mir6899	0.00	1.0000	0.00	1.0000	0.00	1.0000
1035	ENSMUSG00000086836	Gm13748	0.00	1.0000	0.00	1.0000	0.00	1.0000
1036	ENSMUSG00000086721	Gm13750	0.00	1.0000	0.00	1.0000	0.00	1.0000
1037	ENSMUSG00000101895	Gm28981	0.00	1.0000	0.00	1.0000	0.00	1.0000
1038	ENSMUSG00000093228	Gm25748	0.00	1.0000	0.00	1.0000	0.00	1.0000
1039	ENSMUSG00000099658	Gm28980	0.00	1.0000	0.00	1.0000	0.00	1.0000
1040	ENSMUSG00000025958	Creb1	0.20	0.4919	0.11	0.7418	-0.04	0.8918
1041	ENSMUSG00000025956	Mettl21a	0.30	0.5040	0.19	0.7266	0.22	0.6948
1042	ENSMUSG00000101832	Gm28982	0.00	1.0000	0.00	1.0000	0.00	1.0000
1043	ENSMUSG00000100437	Gm29152	0.00	1.0000	0.00	1.0000	0.00	1.0000
1044	ENSMUSG00000087213	2810408I11Rik	inf	1.0000	inf	1.0000	inf	1.0000
1045	ENSMUSG00000070871	Ccnyl1	-0.10	0.7429	-0.14	0.7130	-0.14	0.7273
1046	ENSMUSG00000045005	Fzd5	0.04	0.8634	0.18	0.5543	0.16	0.5884
1047	ENSMUSG00000102140	Gm38058	-0.10	0.8830	0.26	0.7477	0.21	0.7977
1048	ENSMUSG00000051344	Plekhm3	0.49	0.2099	-0.07	0.8468	-0.02	0.9549
1049	ENSMUSG00000097264	Rpl31-ps24	0.00	1.0000	0.00	1.0000	0.00	1.0000
1050	ENSMUSG00000084416	Rpl10a-ps1	-0.10	0.6690	-0.45	0.1378	-0.32	0.2827
1051	ENSMUSG00000077471	Gm24788	0.00	1.0000	0.00	1.0000	0.00	1.0000
1052	ENSMUSG00000025955	Akr1cl	0.00	1.0000	0.00	1.0000	0.00	1.0000
1053	ENSMUSG00000090042	Gm8550	0.00	1.0000	0.00	1.0000	0.00	1.0000
1054	ENSMUSG00000070870	Cryge	0.00	1.0000	0.00	1.0000	0.00	1.0000
1055	ENSMUSG00000067299	Crygd	0.00	1.0000	0.00	1.0000	0.00	1.0000
1056	ENSMUSG00000025952	Crygc	0.00	1.0000	0.00	1.0000	0.00	1.0000
1057	ENSMUSG00000073658	Crygb	0.00	1.0000	0.00	1.0000	0.00	1.0000
1058	ENSMUSG00000100774	Gm7329	0.00	1.0000	0.00	1.0000	0.00	1.0000
1059	ENSMUSG00000044429	Cryga	0.00	1.0000	0.00	1.0000	0.00	1.0000
1060	ENSMUSG00000100846	Gm28845	inf	1.0000	0.00	1.0000	inf	1.0000
1061	ENSMUSG00000044816	D630023F18Rik	0.60	1.0000	0.16	1.0000	2.13	1.0000
1062	ENSMUSG00000025950	Idh1	-0.13	0.5093	-0.36	0.1495	-0.19	0.4483
1063	ENSMUSG00000025949	Pikfyve	-0.07	0.8133	0.04	0.9211	-0.16	0.6312
1064	ENSMUSG00000025946	Pth2r	0.00	1.0000	0.00	1.0000	0.00	1.0000
1065	ENSMUSG00000100503	Gm28927	0.00	1.0000	0.00	1.0000	0.00	1.0000
1066	ENSMUSG00000100504	Gm28926	0.00	1.0000	0.00	1.0000	0.00	1.0000
1067	ENSMUSG00000099383	Gm28925	0.00	1.0000	0.00	1.0000	0.00	1.0000
1068	ENSMUSG00000100340	Gm28923	0.00	1.0000	0.00	1.0000	0.00	1.0000
1069	ENSMUSG00000100439	Gm28922	0.00	1.0000	0.00	1.0000	0.00	1.0000
1070	ENSMUSG00000099819	Gm28728	0.00	1.0000	0.00	1.0000	0.00	1.0000
1071	ENSMUSG00000082565	Gm5255	0.00	1.0000	0.00	1.0000	0.00	1.0000
1072	ENSMUSG00000082774	Gm8805	0.00	1.0000	0.00	1.0000	0.00	1.0000
1073	ENSMUSG00000025945	Crygf	0.00	1.0000	0.00	1.0000	0.00	1.0000
1074	ENSMUSG00000081623	Gm8809	0.00	1.0000	0.00	1.0000	0.00	1.0000
1075	ENSMUSG00000083242	Gm15659	0.00	1.0000	0.00	1.0000	0.00	1.0000
1076	ENSMUSG00000083289	Gm8812	0.00	1.0000	0.00	1.0000	0.00	1.0000
1077	ENSMUSG00000015222	Map2	0.65	0.3437	0.36	0.6304	1.20	0.1129
1078	ENSMUSG00000088850	Gm24729	0.00	1.0000	0.00	1.0000	0.00	1.0000
1079	ENSMUSG00000073656	Gm10558	0.00	1.0000	0.00	1.0000	0.00	1.0000
1080	ENSMUSG00000065694	Gm25411	0.00	1.0000	0.00	1.0000	0.00	1.0000
1081	ENSMUSG00000055567	Unc80	-inf	1.0000	-inf	1.0000	0.11	1.0000
1082	ENSMUSG00000103375	Gm37181	0.00	1.0000	0.00	1.0000	0.00	1.0000
1083	ENSMUSG00000026005	Rpe	0.05	0.8468	-0.06	0.8333	-0.01	0.9841
1084	ENSMUSG00000026004	Kansl1l	-0.13	0.8571	-0.43	0.6451	-0.00	0.9958
1085	ENSMUSG00000102559	Gm37570	0.53	0.8066	0.02	0.9799	0.43	0.4170
1086	ENSMUSG00000102374	Gm38387	-0.84	1.0000	0.18	1.0000	0.17	1.0000
1087	ENSMUSG00000102776	Gm38162	0.20	1.0000	0.06	1.0000	-0.02	1.0000
1088	ENSMUSG00000082057	Gm15789	0.62	1.0000	-0.86	1.0000	0.15	1.0000
1089	ENSMUSG00000103706	6820402A03Rik	-0.70	1.0000	-0.15	1.0000	0.01	1.0000
1090	ENSMUSG00000103756	Gm37285	0.30	0.8662	-0.42	0.3641	0.19	0.1809
1091	ENSMUSG00000103382	Gm37755	-0.24	0.8921	-0.12	0.1042	-0.99	0.3825
1092	ENSMUSG00000103553	Gm38218	0.05	1.0000	-0.81	1.0000	-0.83	1.0000
1093	ENSMUSG00000026003	Acadl	0.03	0.9080	-0.28	0.2706	-0.13	0.6192
1094	ENSMUSG00000082769	Gm15793	inf	1.0000	inf	1.0000	inf	1.0000
1095	ENSMUSG00000089420	Gm27934	0.00	1.0000	0.00	1.0000	0.00	1.0000
1096	ENSMUSG00000077328	Gm25832	0.00	1.0000	0.00	1.0000	0.00	1.0000
1097	ENSMUSG00000061816	Myl1	0.00	1.0000	0.00	1.0000	0.00	1.0000
1098	ENSMUSG00000094191	Rpl31-ps14	0.00	1.0000	0.00	1.0000	0.00	1.0000
1099	ENSMUSG00000082212	Gm15826	0.00	1.0000	0.00	1.0000	0.00	1.0000
1100	ENSMUSG00000026000	Lancl1	-0.24	0.4472	0.04	0.9050	-0.09	0.8145
1101	ENSMUSG00000025991	Cps1	-0.25	0.3041	-0.20	0.5073	-0.29	0.3617
1102	ENSMUSG00000086204	Gm15668	0.00	1.0000	0.00	1.0000	0.00	1.0000
1103	ENSMUSG00000077745	Gm26342	0.00	1.0000	0.00	1.0000	0.00	1.0000
1104	ENSMUSG00000082473	Kif22-ps	0.00	1.0000	0.00	1.0000	0.00	1.0000
1105	ENSMUSG00000095282	Gm22548	0.00	1.0000	0.00	1.0000	0.00	1.0000
1106	ENSMUSG00000085075	Gm15669	0.00	1.0000	0.00	1.0000	0.00	1.0000
1107	ENSMUSG00000104395	Gm37957	0.00	1.0000	0.00	1.0000	0.00	1.0000
1108	ENSMUSG00000096031	Gm23189	0.00	1.0000	0.00	1.0000	0.00	1.0000
1109	ENSMUSG00000087329	Gm15671	0.00	1.0000	0.00	1.0000	0.00	1.0000
1110	ENSMUSG00000062209	Erbb4	1.04	1.0000	-inf	1.0000	-inf	1.0000
1111	ENSMUSG00000102449	Gm37100	0.00	1.0000	0.00	1.0000	0.00	1.0000
1112	ENSMUSG00000083795	Gm15670	0.00	1.0000	0.00	1.0000	0.00	1.0000
1113	ENSMUSG00000080539	Gm25542	0.00	1.0000	0.00	1.0000	0.00	1.0000
1114	ENSMUSG00000103307	Gm19335	0.00	1.0000	0.00	1.0000	0.00	1.0000
1115	ENSMUSG00000104508	Gm37735	0.00	1.0000	0.00	1.0000	0.00	1.0000
1116	ENSMUSG00000103642	Gm37769	0.00	1.0000	0.00	1.0000	0.00	1.0000
1117	ENSMUSG00000103809	Gm37061	0.00	1.0000	0.00	1.0000	0.00	1.0000
1118	ENSMUSG00000087514	Gm16076	0.00	1.0000	0.00	1.0000	0.00	1.0000
1119	ENSMUSG00000084332	Gm8840	0.00	1.0000	0.00	1.0000	0.00	1.0000
1120	ENSMUSG00000101387	Pced1c-ps	0.00	1.0000	0.00	1.0000	0.00	1.0000
1121	ENSMUSG00000099804	Gm28497	0.00	1.0000	0.00	1.0000	0.00	1.0000
1122	ENSMUSG00000100354	Gm29113	0.00	1.0000	0.00	1.0000	0.00	1.0000
1123	ENSMUSG00000101156	Gm29114	0.00	1.0000	0.00	1.0000	inf	1.0000
1124	ENSMUSG00000025997	Ikzf2	0.05	1.0000	0.46	1.0000	0.25	1.0000
1125	ENSMUSG00000100815	Gm29112	0.00	1.0000	0.00	1.0000	0.00	1.0000
1126	ENSMUSG00000099954	Gm28112	0.00	1.0000	0.00	1.0000	0.00	1.0000
1127	ENSMUSG00000103402	Gm37930	0.00	1.0000	inf	1.0000	0.00	1.0000
1128	ENSMUSG00000053153	Spag16	0.00	1.0000	0.00	1.0000	0.00	1.0000
1129	ENSMUSG00000089345	Gm22665	0.00	1.0000	0.00	1.0000	0.00	1.0000
1130	ENSMUSG00000080524	Gm23879	0.00	1.0000	0.00	1.0000	0.00	1.0000
1131	ENSMUSG00000101730	Gm28580	0.00	1.0000	0.00	1.0000	0.00	1.0000
1132	ENSMUSG00000103052	Gm38272	0.00	1.0000	0.00	1.0000	0.00	1.0000
1133	ENSMUSG00000104287	Gm37456	0.00	1.0000	0.00	1.0000	0.00	1.0000
1134	ENSMUSG00000075952	Gm23422	0.00	1.0000	0.00	1.0000	0.00	1.0000
1135	ENSMUSG00000045648	Vwc2l	-0.14	1.0000	-0.19	1.0000	-0.48	1.0000
1136	ENSMUSG00000026196	Bard1	0.17	0.6104	0.51	0.2266	0.50	0.2256
1137	ENSMUSG00000089965	Gm16236	-0.25	1.0000	1.37	0.4627	-inf	1.0000
1138	ENSMUSG00000101551	Gm8870	0.00	1.0000	0.00	1.0000	0.00	1.0000
1139	ENSMUSG00000050296	Abca12	inf	1.0000	inf	1.0000	inf	1.0000
1140	ENSMUSG00000101617	Gm6947	0.00	1.0000	0.00	1.0000	0.00	1.0000
1141	ENSMUSG00000026192	Atic	0.22	0.3110	0.38	0.1278	0.38	0.1286
1142	ENSMUSG00000026193	Fn1	0.17	0.4763	0.08	0.8725	0.16	0.7045
1143	ENSMUSG00000073652	Apol7d	-0.06	0.9712	-0.17	0.9183	-0.17	0.9219
1144	ENSMUSG00000101834	Gm5829	0.00	1.0000	0.00	1.0000	0.00	1.0000
1145	ENSMUSG00000100319	Gm5256	0.00	1.0000	0.00	1.0000	0.00	1.0000
1146	ENSMUSG00000102689	Gm37217	inf	1.0000	inf	1.0000	inf	1.0000
1147	ENSMUSG00000099707	Gm8883	-0.08	0.7519	-0.18	0.6044	-0.01	0.9761
1148	ENSMUSG00000101211	Gm28818	4.29	0.1124	0.94	1.0000	1.05	0.2330
1149	ENSMUSG00000101848	4933417E11Rik	-0.04	1.0000	0.06	1.0000	1.04	1.0000
1150	ENSMUSG00000101764	4930556G22Rik	0.00	1.0000	0.00	1.0000	inf	1.0000
1151	ENSMUSG00000059483	Gm5528	0.00	1.0000	0.00	1.0000	0.00	1.0000
1152	ENSMUSG00000101496	Gm8885	0.00	1.0000	0.00	1.0000	0.00	1.0000
1153	ENSMUSG00000102123	Gm4319	0.80	1.0000	-1.89	1.0000	-0.89	1.0000
1154	ENSMUSG00000039395	Mreg	0.03	0.9099	0.10	0.7313	0.23	0.4303
1155	ENSMUSG00000094655	Gm25360	0.00	1.0000	0.00	1.0000	0.00	1.0000
1156	ENSMUSG00000097131	D230017M19Rik	0.39	0.6272	0.15	0.8911	0.68	0.4920
1157	ENSMUSG00000094050	Gm23472	0.00	1.0000	0.00	1.0000	0.00	1.0000
1158	ENSMUSG00000093956	Gm24497	0.00	1.0000	0.00	1.0000	0.00	1.0000
1159	ENSMUSG00000093843	Gm25939	0.00	1.0000	0.00	1.0000	0.00	1.0000
1160	ENSMUSG00000026189	Pecr	-0.38	0.1756	-0.53	0.1196	-0.56	0.1106
1161	ENSMUSG00000026188	Tmem169	0.32	1.0000	1.23	1.0000	0.92	1.0000
1162	ENSMUSG00000026187	Xrcc5	0.02	0.9355	-0.09	0.7246	0.11	0.6757
1163	ENSMUSG00000039372	March4	0.00	1.0000	0.00	1.0000	inf	1.0000
1164	ENSMUSG00000085812	Gm15843	0.00	1.0000	0.00	1.0000	0.00	1.0000
1165	ENSMUSG00000039354	Smarcal1	0.01	0.9556	-0.28	0.3561	-0.20	0.5248
1166	ENSMUSG00000039342	Ankar	0.00	1.0000	0.00	1.0000	0.00	1.0000
1167	ENSMUSG00000046330	Rpl37a	-0.65	0.0019	-0.50	0.0459	-0.47	0.0650
1168	ENSMUSG00000039323	Igfbp2	-0.09	0.7256	0.20	0.5441	0.13	0.6950
1169	ENSMUSG00000026185	Igfbp5	1.38	1.0000	2.10	1.0000	0.49	1.0000
1170	ENSMUSG00000101968	1700027A15Rik	0.00	1.0000	0.00	1.0000	0.00	1.0000
1171	ENSMUSG00000026182	Tnp1	0.00	1.0000	0.00	1.0000	0.00	1.0000
1172	ENSMUSG00000102266	Gm38106	0.00	1.0000	0.00	1.0000	0.00	1.0000
1173	ENSMUSG00000101112	Gm29185	0.00	1.0000	0.00	1.0000	0.00	1.0000
1174	ENSMUSG00000100697	Gm29184	0.00	1.0000	0.00	1.0000	0.00	1.0000
1175	ENSMUSG00000099877	Pinc	0.00	1.0000	0.00	1.0000	0.00	1.0000
1176	ENSMUSG00000098697	Gm27315	0.00	1.0000	0.00	1.0000	0.00	1.0000
1177	ENSMUSG00000101812	D530049I02Rik	0.00	1.0000	0.00	1.0000	0.00	1.0000
1178	ENSMUSG00000100044	Gm9553	0.00	1.0000	0.00	1.0000	0.00	1.0000
1179	ENSMUSG00000100444	C530043A13Rik	0.00	1.0000	0.00	1.0000	0.00	1.0000
1180	ENSMUSG00000100429	Gm29186	0.00	1.0000	0.00	1.0000	0.00	1.0000
1181	ENSMUSG00000100301	6030407O03Rik	-inf	1.0000	-inf	1.0000	0.09	1.0000
1182	ENSMUSG00000101344	Gm29183	0.00	1.0000	0.00	1.0000	0.00	1.0000
1183	ENSMUSG00000088666	Gm25329	0.00	1.0000	0.00	1.0000	0.00	1.0000
1184	ENSMUSG00000098504	Mir6351	0.00	1.0000	0.00	1.0000	0.00	1.0000
1185	ENSMUSG00000055322	Tns1	-0.09	0.7589	-0.02	0.9503	-0.03	0.9358
1186	ENSMUSG00000061815	Rufy4	-0.33	0.5455	0.20	0.7343	-1.08	0.1145
1187	ENSMUSG00000026180	Cxcr2	inf	1.0000	0.00	1.0000	inf	1.0000
1188	ENSMUSG00000048480	Cxcr1	0.00	1.0000	0.00	1.0000	0.00	1.0000
1189	ENSMUSG00000087820	Mir1928	0.00	1.0000	0.00	1.0000	0.00	1.0000
1190	ENSMUSG00000094768	Gm25524	0.00	1.0000	0.00	1.0000	0.00	1.0000
1191	ENSMUSG00000006304	Arpc2	0.01	0.9522	-0.06	0.8198	0.06	0.8092
1192	ENSMUSG00000064272	Gpbar1	0.00	1.0000	inf	1.0000	0.00	1.0000
1193	ENSMUSG00000006299	Aamp	0.17	0.4179	-0.02	0.9447	0.13	0.6189
1194	ENSMUSG00000101503	Gm28364	inf	0.2225	inf	1.0000	inf	1.0000
1195	ENSMUSG00000026179	Pnkd	-0.35	0.5382	-0.20	0.7921	-0.17	0.8152
1196	ENSMUSG00000103013	Gm37503	0.00	1.0000	0.00	1.0000	inf	0.2326
1197	ENSMUSG00000006301	Tmbim1	0.07	0.7623	-0.07	0.7984	0.12	0.6898
1198	ENSMUSG00000099931	Gm29358	0.10	0.9448	-0.06	0.9802	0.07	0.9758
1199	ENSMUSG00000103403	Gm37931	0.00	1.0000	inf	1.0000	0.00	1.0000
1200	ENSMUSG00000073650	Catip	4.46	0.0291	0.52	1.0000	1.34	1.0000
1201	ENSMUSG00000026177	Slc11a1	0.27	0.6161	-0.83	0.2233	-0.20	0.7897
1202	ENSMUSG00000026176	Ctdsp1	0.05	0.8335	0.22	0.3882	0.34	0.1811
1203	ENSMUSG00000065468	Mir26b	0.00	1.0000	0.00	1.0000	0.00	1.0000
1204	ENSMUSG00000026175	Vil1	0.31	0.7268	0.20	0.8502	-0.17	0.8871
1205	ENSMUSG00000033364	Usp37	0.07	0.8531	0.44	0.3637	0.42	0.3679
1206	ENSMUSG00000103227	Gm37733	-0.13	1.0000	0.35	1.0000	-0.02	1.0000
1207	ENSMUSG00000026174	Rqcd1	-0.08	0.8179	0.28	0.5021	0.40	0.3417
1208	ENSMUSG00000026173	Plcd4	0.00	1.0000	0.00	1.0000	inf	1.0000
1209	ENSMUSG00000026135	Zfp142	0.01	0.9863	0.20	0.7194	0.11	0.8508
1210	ENSMUSG00000093155	Gm25035	0.00	1.0000	0.00	1.0000	0.00	1.0000
1211	ENSMUSG00000026172	Bcs1l	0.28	0.3553	0.16	0.6877	0.22	0.5799
1212	ENSMUSG00000026171	Rnf25	-0.04	0.8882	0.08	0.8200	0.17	0.6660
1213	ENSMUSG00000033276	Stk36	-0.08	0.8255	0.20	0.6728	-0.41	0.3771
1214	ENSMUSG00000033257	Ttll4	0.02	0.9426	0.03	0.9284	0.02	0.9604
1215	ENSMUSG00000026170	Cyp27a1	-0.12	0.6529	-0.25	0.4412	-0.25	0.4510
1216	ENSMUSG00000006542	Prkag3	-0.78	1.0000	0.26	1.0000	0.93	1.0000
1217	ENSMUSG00000098351	Gm27507	0.00	1.0000	0.00	1.0000	0.00	1.0000
1218	ENSMUSG00000033227	Wnt6	0.00	1.0000	0.00	1.0000	0.00	1.0000
1219	ENSMUSG00000099472	Gm29539	0.00	1.0000	0.00	1.0000	0.00	1.0000
1220	ENSMUSG00000026167	Wnt10a	0.00	1.0000	0.00	1.0000	0.00	1.0000
1221	ENSMUSG00000089964	Gm16582	0.00	1.0000	0.00	1.0000	0.00	1.0000
1222	ENSMUSG00000090071	Cdk5r2	0.00	1.0000	0.00	1.0000	0.00	1.0000
1223	ENSMUSG00000055197	Fev	0.00	1.0000	0.00	1.0000	0.00	1.0000
1224	ENSMUSG00000006546	Cryba2	0.00	1.0000	0.00	1.0000	0.00	1.0000
1225	ENSMUSG00000065616	Mir375	0.00	1.0000	0.00	1.0000	0.00	1.0000
1226	ENSMUSG00000047021	Ccdc108	-inf	1.0000	-inf	1.0000	-inf	1.0000
1227	ENSMUSG00000089653	Gm15841	0.00	1.0000	0.00	1.0000	0.00	1.0000
1228	ENSMUSG00000006538	Ihh	1.46	1.0000	0.26	1.0000	1.91	1.0000
1229	ENSMUSG00000103145	Gm37744	0.00	1.0000	0.00	1.0000	0.00	1.0000
1230	ENSMUSG00000026162	Nhej1	0.37	0.3882	0.44	0.3978	0.33	0.5164
1231	ENSMUSG00000026205	Slc23a3	0.64	1.0000	-inf	1.0000	-1.23	1.0000
1232	ENSMUSG00000033159	Cnppd1	-0.05	0.8432	-0.01	0.9610	-0.00	0.9896
1233	ENSMUSG00000049339	Fam134a	0.02	0.9277	0.15	0.6005	0.05	0.8323
1234	ENSMUSG00000026197	Zfand2b	0.21	0.4939	0.15	0.6882	0.08	0.8376
1235	ENSMUSG00000026198	Abcb6	-0.04	0.9281	0.34	0.4650	0.02	0.9636
1236	ENSMUSG00000099519	Gm29253	-0.09	1.0000	0.07	1.0000	-0.07	1.0000
1237	ENSMUSG00000033124	Atg9a	-0.03	0.9173	0.06	0.8826	-0.02	0.9589
1238	ENSMUSG00000026199	Ankzf1	0.11	0.8305	0.18	0.7798	0.12	0.8421
1239	ENSMUSG00000026200	Glb1l	-0.17	0.8298	-0.02	0.9823	0.05	0.9479
1240	ENSMUSG00000099204	Gm27943	0.00	1.0000	0.00	1.0000	0.00	1.0000
1241	ENSMUSG00000026201	Stk16	-0.06	0.9177	-0.15	0.8297	-0.04	0.9525
1242	ENSMUSG00000026202	Tuba4a	0.10	0.7091	-0.06	0.8539	0.27	0.3856
1243	ENSMUSG00000096094	A630095N17Rik	inf	1.0000	0.00	1.0000	inf	1.0000
1244	ENSMUSG00000026203	Dnajb2	0.12	0.6169	-0.12	0.6634	-0.06	0.8334
1245	ENSMUSG00000026204	Ptprn	0.33	0.4096	0.19	0.7107	0.28	0.5665
1246	ENSMUSG00000101840	Gm28294	-inf	1.0000	-0.20	1.0000	-inf	1.0000
1247	ENSMUSG00000033061	Resp18	0.00	1.0000	0.00	1.0000	0.00	1.0000
1248	ENSMUSG00000100556	Gm28902	0.00	1.0000	0.00	1.0000	0.00	1.0000
1249	ENSMUSG00000026209	Dnpep	-0.03	0.8996	-0.15	0.5863	-0.05	0.8424
1250	ENSMUSG00000026208	Des	-0.26	0.4330	-0.08	0.8345	-0.24	0.5693
1251	ENSMUSG00000085653	Gm15179	0.00	1.0000	0.00	1.0000	0.00	1.0000
1252	ENSMUSG00000026207	Speg	1.45	0.0419	1.00	0.3022	-0.41	0.6486
1253	ENSMUSG00000086053	Gm15178	0.00	1.0000	0.00	1.0000	0.00	1.0000
1254	ENSMUSG00000033021	Gmppa	-0.02	0.9385	-0.07	0.8489	0.05	0.8858
1255	ENSMUSG00000033007	Asic4	0.00	1.0000	0.00	1.0000	0.00	1.0000
1256	ENSMUSG00000102605	Gm37264	0.00	1.0000	0.00	1.0000	0.00	1.0000
1257	ENSMUSG00000032997	Chpf	0.03	0.8760	0.15	0.5871	0.25	0.3533
1258	ENSMUSG00000026211	Obsl1	0.42	0.5689	0.31	1.0000	-0.30	1.0000
1259	ENSMUSG00000051703	Tmem198	-1.77	0.1868	-1.52	0.1629	-0.71	0.5153
1260	ENSMUSG00000032968	Inha	inf	1.0000	inf	1.0000	inf	1.0000
1261	ENSMUSG00000082745	Gm15181	0.00	1.0000	0.00	1.0000	0.00	1.0000
1262	ENSMUSG00000026213	Stk11ip	-0.41	0.2023	-0.30	0.4042	-0.31	0.3790
1263	ENSMUSG00000082059	Gm15183	0.00	1.0000	0.00	1.0000	0.00	1.0000
1264	ENSMUSG00000006576	Slc4a3	-0.60	0.3975	-0.87	0.2929	-0.68	0.4232
1265	ENSMUSG00000083244	Gm15180	0.00	1.0000	0.00	1.0000	0.00	1.0000
1266	ENSMUSG00000082528	Gm15182	0.00	1.0000	0.00	1.0000	0.00	1.0000
1267	ENSMUSG00000082012	Gm5257	0.00	1.0000	0.00	1.0000	0.00	1.0000
1268	ENSMUSG00000099996	Gm29065	0.00	1.0000	0.00	1.0000	0.00	1.0000
1269	ENSMUSG00000101763	Gm29068	0.00	1.0000	0.00	1.0000	0.00	1.0000
1270	ENSMUSG00000100827	Gm29069	0.00	1.0000	0.00	1.0000	0.00	1.0000
1271	ENSMUSG00000100553	Gm17751	0.00	1.0000	0.00	1.0000	0.00	1.0000
1272	ENSMUSG00000098611	Mir6343	0.00	1.0000	0.00	1.0000	0.00	1.0000
1273	ENSMUSG00000100534	Gm816	0.00	1.0000	0.00	1.0000	0.00	1.0000
1274	ENSMUSG00000102904	Gm38265	0.00	1.0000	0.00	1.0000	0.00	1.0000
1275	ENSMUSG00000089326	Gm25974	0.00	1.0000	0.00	1.0000	0.00	1.0000
1276	ENSMUSG00000026235	Epha4	-0.16	1.0000	-0.14	1.0000	0.36	1.0000
1277	ENSMUSG00000099141	Mir6352	0.00	1.0000	0.00	1.0000	0.00	1.0000
1278	ENSMUSG00000101849	Gm28386	0.00	1.0000	0.00	1.0000	0.00	1.0000
1279	ENSMUSG00000101506	Gm28385	0.00	1.0000	0.00	1.0000	0.00	1.0000
1280	ENSMUSG00000065215	Gm26263	0.00	1.0000	0.00	1.0000	0.00	1.0000
1281	ENSMUSG00000102052	Gm28387	0.00	1.0000	0.00	1.0000	0.00	1.0000
1282	ENSMUSG00000004872	Pax3	0.00	1.0000	0.00	1.0000	0.00	1.0000
1283	ENSMUSG00000032908	Sgpp2	1.58	1.0000	1.14	1.0000	1.11	1.0000
1284	ENSMUSG00000099561	Gm28410	0.00	1.0000	0.00	1.0000	0.00	1.0000
1285	ENSMUSG00000102945	Gm37884	0.00	1.0000	0.00	1.0000	0.00	1.0000
1286	ENSMUSG00000026245	Farsb	0.14	0.5355	-0.00	0.9965	0.05	0.8644
1287	ENSMUSG00000101798	Gm28995	inf	0.2359	inf	0.2292	0.00	1.0000
1288	ENSMUSG00000104018	4833412K13Rik	-0.99	0.5182	0.38	0.5765	0.25	0.6369
1289	ENSMUSG00000090486	BC035947	-inf	1.0000	-inf	1.0000	0.13	1.0000
1290	ENSMUSG00000012187	Mogat1	-0.75	1.0000	-0.12	1.0000	-1.25	1.0000
1291	ENSMUSG00000099364	5730419F03Rik	0.20	1.0000	-1.08	1.0000	0.32	1.0000
1292	ENSMUSG00000100562	Gm29611	0.00	1.0000	0.00	1.0000	0.00	1.0000
1293	ENSMUSG00000032883	Acsl3	0.39	0.3312	0.18	0.6725	0.40	0.3303
1294	ENSMUSG00000079470	Utp14b	-0.20	0.5517	-0.07	0.8566	0.01	0.9721
1295	ENSMUSG00000099377	Gm6159	inf	1.0000	0.00	1.0000	0.00	1.0000
1296	ENSMUSG00000099706	Gm29536	0.00	1.0000	0.00	1.0000	0.00	1.0000
1297	ENSMUSG00000047330	Kcne4	0.15	0.6752	-0.10	0.8449	-0.01	0.9822
1298	ENSMUSG00000101324	Gm29187	0.00	1.0000	0.00	1.0000	0.00	1.0000
1299	ENSMUSG00000072978	Gm5830	0.00	1.0000	0.00	1.0000	0.00	1.0000
1300	ENSMUSG00000050711	Scg2	0.58	1.0000	-0.41	1.0000	-0.01	1.0000
1301	ENSMUSG00000099562	Gm19027	0.00	1.0000	0.00	1.0000	0.00	1.0000
1302	ENSMUSG00000077782	Gm24160	0.00	1.0000	0.00	1.0000	0.00	1.0000
1303	ENSMUSG00000054702	Ap1s3	-0.23	0.5481	-0.27	0.5672	0.52	0.3529
1304	ENSMUSG00000102235	Gm37886	-0.93	1.0000	-0.80	1.0000	-inf	1.0000
1305	ENSMUSG00000073643	Wdfy1	0.40	0.2059	0.54	0.1477	0.33	0.3564
1306	ENSMUSG00000104497	Gm10555	0.00	1.0000	inf	1.0000	0.00	1.0000
1307	ENSMUSG00000026248	Mrpl44	-0.08	0.8038	-0.23	0.5684	-0.09	0.8223
1308	ENSMUSG00000026249	Serpine2	0.13	0.5828	-0.02	0.9528	0.20	0.4545
1309	ENSMUSG00000067106	Gm5529	inf	1.0000	0.00	1.0000	0.00	1.0000
1310	ENSMUSG00000100397	Gm28071	0.00	1.0000	0.00	1.0000	0.00	1.0000
1311	ENSMUSG00000099753	Gm28058	0.00	1.0000	0.00	1.0000	0.00	1.0000
1312	ENSMUSG00000096297	Gm23934	0.00	1.0000	0.00	1.0000	0.00	1.0000
1313	ENSMUSG00000102518	Gm38339	1.30	0.0369	1.08	0.1423	1.02	0.1357
1314	ENSMUSG00000099552	9830004L10Rik	0.00	1.0000	0.00	1.0000	0.00	1.0000
1315	ENSMUSG00000043230	Fam124b	0.00	1.0000	0.00	1.0000	0.00	1.0000
1316	ENSMUSG00000101257	2310015K22Rik	0.00	1.0000	0.00	1.0000	0.00	1.0000
1317	ENSMUSG00000103404	Gm37932	0.00	1.0000	0.00	1.0000	0.00	1.0000
1318	ENSMUSG00000004364	Cul3	-0.02	0.9351	-0.15	0.5972	-0.02	0.9485
1319	ENSMUSG00000103076	Gm37902	-0.46	0.7106	-0.44	0.7929	-0.25	0.8158
1320	ENSMUSG00000103525	Gm37262	inf	1.0000	0.00	1.0000	inf	1.0000
1321	ENSMUSG00000101722	Gm29125	0.00	1.0000	0.00	1.0000	0.00	1.0000
1322	ENSMUSG00000090637	Gm6189	0.00	1.0000	0.00	1.0000	0.00	1.0000
1323	ENSMUSG00000101483	1700016L21Rik	0.00	1.0000	0.00	1.0000	0.00	1.0000
1324	ENSMUSG00000038608	Dock10	0.75	0.0432	0.11	0.8169	0.45	0.3419
1325	ENSMUSG00000103192	Gm37645	0.00	1.0000	0.00	1.0000	0.00	1.0000
1326	ENSMUSG00000104488	Gm38062	0.00	1.0000	0.00	1.0000	0.00	1.0000
1327	ENSMUSG00000102721	A630081D01Rik	0.00	1.0000	0.00	1.0000	0.00	1.0000
1328	ENSMUSG00000099949	Gm29124	0.00	1.0000	0.00	1.0000	0.00	1.0000
1329	ENSMUSG00000099918	Gm28066	0.00	1.0000	0.00	1.0000	0.00	1.0000
1330	ENSMUSG00000054976	Nyap2	0.00	1.0000	0.00	1.0000	0.00	1.0000
1331	ENSMUSG00000104029	Gm37210	0.00	1.0000	0.00	1.0000	0.00	1.0000
1332	ENSMUSG00000101986	Gm6198	0.00	1.0000	0.00	1.0000	0.00	1.0000
1333	ENSMUSG00000087008	Gm5530	inf	1.0000	0.00	1.0000	inf	1.0000
1334	ENSMUSG00000100561	Gm7516	0.00	1.0000	0.00	1.0000	0.00	1.0000
1335	ENSMUSG00000103571	Gm37114	0.00	1.0000	0.00	1.0000	0.00	1.0000
1336	ENSMUSG00000098797	Mir6344	0.00	1.0000	0.00	1.0000	0.00	1.0000
1337	ENSMUSG00000055980	Irs1	-0.27	0.3532	-0.11	0.7572	-0.83	0.0357
1338	ENSMUSG00000022591	Gm9747	-0.16	0.7546	-0.37	0.5580	-0.77	0.2480
1339	ENSMUSG00000026142	Rhbdd1	0.08	0.7098	0.08	0.7465	0.05	0.8316
1340	ENSMUSG00000104493	Gm19552	0.37	1.0000	0.75	1.0000	-1.84	1.0000
1341	ENSMUSG00000100786	Gm28940	0.00	1.0000	inf	1.0000	inf	1.0000
1342	ENSMUSG00000096779	Gm22112	0.00	1.0000	0.00	1.0000	0.00	1.0000
1343	ENSMUSG00000067158	Col4a4	-0.76	1.0000	-0.20	1.0000	-0.64	1.0000
1344	ENSMUSG00000079465	Col4a3	-1.35	1.0000	-0.21	1.0000	-0.64	1.0000
1345	ENSMUSG00000065055	n-R5s213	0.00	1.0000	0.00	1.0000	0.00	1.0000
1346	ENSMUSG00000097564	C430014B12Rik	-0.12	1.0000	-3.73	1.0000	-0.75	1.0000
1347	ENSMUSG00000026150	Mff	0.19	0.5369	0.17	0.6261	0.08	0.8242
1348	ENSMUSG00000101450	Gm28941	-0.29	0.8598	-0.17	0.9298	-0.73	0.4576
1349	ENSMUSG00000026149	Tm4sf20	-1.06	1.0000	-1.93	1.0000	-inf	1.0000
1350	ENSMUSG00000099771	Gm19257	0.00	1.0000	0.00	1.0000	0.00	1.0000
1351	ENSMUSG00000102280	Gm36999	0.00	1.0000	0.00	1.0000	0.00	1.0000
1352	ENSMUSG00000100170	Gm28942	0.00	1.0000	0.00	1.0000	0.00	1.0000
1353	ENSMUSG00000100744	Gm17764	0.00	1.0000	0.00	1.0000	0.00	1.0000
1354	ENSMUSG00000093782	Gm22396	0.00	1.0000	0.00	1.0000	0.00	1.0000
1355	ENSMUSG00000026159	Agfg1	0.16	0.4539	0.03	0.9141	0.10	0.7076
1356	ENSMUSG00000101784	Gm7553	inf	1.0000	0.00	1.0000	0.00	1.0000
1357	ENSMUSG00000038496	Slc19a3	-0.59	1.0000	-0.08	1.0000	-1.47	1.0000
1358	ENSMUSG00000100432	Gm7539	0.00	1.0000	0.00	1.0000	0.00	1.0000
1359	ENSMUSG00000100190	Krtap28-10	0.00	1.0000	0.00	1.0000	0.00	1.0000
1360	ENSMUSG00000104423	A030005K14Rik	0.00	1.0000	0.00	1.0000	0.00	1.0000
1361	ENSMUSG00000101315	Krtap28-13	0.00	1.0000	0.00	1.0000	0.00	1.0000
1362	ENSMUSG00000099691	Gm29518	0.00	1.0000	0.00	1.0000	0.00	1.0000
1363	ENSMUSG00000026166	Ccl20	0.34	0.5414	0.57	0.3852	0.92	0.1448
1364	ENSMUSG00000101173	Gm29519	0.00	1.0000	0.00	1.0000	0.00	1.0000
1365	ENSMUSG00000053161	Daw1	-inf	1.0000	-inf	1.0000	-inf	1.0000
1366	ENSMUSG00000101896	Gm6244	0.00	1.0000	0.00	1.0000	0.00	1.0000
1367	ENSMUSG00000084443	n-R5s214	0.00	1.0000	0.00	1.0000	0.00	1.0000
1368	ENSMUSG00000026163	Sphkap	0.00	1.0000	0.00	1.0000	0.00	1.0000
1369	ENSMUSG00000079140	Gm6374	0.00	1.0000	0.00	1.0000	0.00	1.0000
1370	ENSMUSG00000104374	Gm37517	0.00	1.0000	0.00	1.0000	0.00	1.0000
1371	ENSMUSG00000104219	Gm37989	0.00	1.0000	0.00	1.0000	0.00	1.0000
1372	ENSMUSG00000100580	4933436I20Rik	0.00	1.0000	0.00	1.0000	inf	1.0000
1373	ENSMUSG00000094946	Gm25754	0.00	1.0000	0.00	1.0000	0.00	1.0000
1374	ENSMUSG00000077736	Gm24555	0.00	1.0000	0.00	1.0000	0.00	1.0000
1375	ENSMUSG00000045658	Pid1	-0.56	0.0201	-0.57	0.0481	-0.54	0.0637
1376	ENSMUSG00000102750	Gm37058	0.57	1.0000	1.45	1.0000	-0.90	1.0000
1377	ENSMUSG00000101934	Gm18304	0.00	1.0000	0.00	1.0000	0.00	1.0000
1378	ENSMUSG00000098851	Mir6353	0.00	1.0000	0.00	1.0000	0.00	1.0000
1379	ENSMUSG00000036766	Dner	0.00	1.0000	inf	1.0000	0.00	1.0000
1380	ENSMUSG00000104396	Gm37959	0.00	1.0000	0.00	1.0000	0.00	1.0000
1381	ENSMUSG00000102481	Gm37925	0.00	1.0000	0.00	1.0000	inf	1.0000
1382	ENSMUSG00000093254	Mir5126	0.00	1.0000	0.00	1.0000	0.00	1.0000
1383	ENSMUSG00000026219	Trip12	-0.12	0.7127	-0.36	0.3805	-0.32	0.4203
1384	ENSMUSG00000103505	Gm38374	0.09	1.0000	-0.79	1.0000	-0.79	1.0000
1385	ENSMUSG00000104503	Gm37738	-0.09	1.0000	0.04	1.0000	-0.16	1.0000
1386	ENSMUSG00000073633	Fbxo36	-0.26	0.9407	-0.28	0.9445	-0.23	0.9485
1387	ENSMUSG00000026220	Slc16a14	0.00	1.0000	0.00	1.0000	0.00	1.0000
1388	ENSMUSG00000096802	Gm15433	0.61	0.4525	-1.14	0.3534	-1.16	0.3363
1389	ENSMUSG00000099693	Gm29284	0.00	1.0000	0.00	1.0000	0.00	1.0000
1390	ENSMUSG00000052477	C130026I21Rik	-1.00	0.3752	-3.20	0.1185	-1.60	0.4424
1391	ENSMUSG00000064281	Rpl19-ps1	0.77	1.0000	-inf	1.0000	0.85	1.0000
1392	ENSMUSG00000098842	Gm27907	0.00	1.0000	0.00	1.0000	0.00	1.0000
1393	ENSMUSG00000061852	Gm7582	0.42	1.0000	-0.09	1.0000	-1.10	1.0000
1394	ENSMUSG00000089976	Gm2389	0.00	1.0000	0.00	1.0000	0.00	1.0000
1395	ENSMUSG00000101279	Gm18342	-inf	1.0000	-inf	1.0000	-inf	1.0000
1396	ENSMUSG00000089844	A530032D15Rik	0.17	0.8913	0.67	0.6906	-0.61	1.0000
1397	ENSMUSG00000073631	Gm10553	0.00	1.0000	0.00	1.0000	0.00	1.0000
1398	ENSMUSG00000072109	A530040E14Rik	-0.73	0.2928	-0.81	0.3196	-1.21	0.1956
1399	ENSMUSG00000090128	Gm16038	0.00	1.0000	0.00	1.0000	0.00	1.0000
1400	ENSMUSG00000089763	Gm2635	-inf	1.0000	-inf	1.0000	-inf	1.0000
1401	ENSMUSG00000089716	Gm6264	-0.97	1.0000	1.15	1.0000	-0.27	1.0000
1402	ENSMUSG00000079457	Gm7609	0.26	0.7226	0.33	0.7300	-0.86	0.4446
1403	ENSMUSG00000090252	Gm16028	-inf	1.0000	-inf	1.0000	-1.49	1.0000
1404	ENSMUSG00000079455	Gm16026	-1.06	1.0000	-0.93	1.0000	0.54	1.0000
1405	ENSMUSG00000091199	Gm2619	-1.07	0.2526	0.39	0.6432	-1.76	0.1582
1406	ENSMUSG00000089652	Gm16025	-0.01	1.0000	0.12	1.0000	1.69	1.0000
1407	ENSMUSG00000089937	Gm7281	inf	0.1523	0.00	1.0000	0.00	1.0000
1408	ENSMUSG00000096292	Gm2666	-inf	1.0000	0.07	1.0000	-inf	1.0000
1409	ENSMUSG00000101751	Gm2427	1.49	0.0875	1.86	0.0603	1.61	0.0768
1410	ENSMUSG00000089714	Gm16092	0.00	1.0000	inf	1.0000	0.00	1.0000
1411	ENSMUSG00000090186	Gm7592	inf	1.0000	0.00	1.0000	inf	1.0000
1412	ENSMUSG00000094127	G530012D18Rik	0.00	1.0000	0.00	1.0000	0.00	1.0000
1413	ENSMUSG00000070034	Sp110	0.27	0.6779	0.24	0.6900	0.35	0.5790
1414	ENSMUSG00000090103	Gm16094	0.00	1.0000	0.00	1.0000	0.00	1.0000
1415	ENSMUSG00000070031	Sp140	-0.58	0.2071	-0.87	0.0906	-0.88	0.0915
1416	ENSMUSG00000073628	Gm10552	inf	1.0000	0.00	1.0000	0.00	1.0000
1417	ENSMUSG00000090246	Gm17017	-0.69	1.0000	0.81	1.0000	-0.58	1.0000
1418	ENSMUSG00000026222	Sp100	0.14	0.7317	0.19	0.7133	-0.04	0.9375
1419	ENSMUSG00000064414	n-R5s215	0.00	1.0000	0.00	1.0000	0.00	1.0000
1420	ENSMUSG00000052760	A630001G21Rik	-0.28	1.0000	-0.22	1.0000	-0.08	1.0000
1421	ENSMUSG00000098634	Mir8096	0.00	1.0000	0.00	1.0000	0.00	1.0000
1422	ENSMUSG00000094834	Gm25472	0.00	1.0000	0.00	1.0000	0.00	1.0000
1423	ENSMUSG00000100217	9930111H07Rik	0.00	1.0000	0.00	1.0000	0.00	1.0000
1424	ENSMUSG00000092932	Gm22906	0.00	1.0000	0.00	1.0000	0.00	1.0000
1425	ENSMUSG00000036707	Cab39	0.01	0.9623	0.02	0.9375	-0.03	0.9094
1426	ENSMUSG00000026223	Itm2c	-0.07	0.7477	-0.29	0.2510	-0.19	0.4591
1427	ENSMUSG00000026224	4933407L21Rik	0.00	1.0000	inf	1.0000	0.00	1.0000
1428	ENSMUSG00000099767	Gm28884	-0.01	1.0000	-inf	1.0000	-inf	1.0000
1429	ENSMUSG00000049608	Gpr55	0.65	1.0000	0.25	1.0000	1.36	1.0000
1430	ENSMUSG00000100108	Gm28100	0.00	1.0000	0.00	1.0000	0.00	1.0000
1431	ENSMUSG00000099342	Gm18180	-0.89	0.2152	-0.12	0.8688	-1.37	0.1406
1432	ENSMUSG00000026226	Spata3	0.00	1.0000	0.00	1.0000	0.00	1.0000
1433	ENSMUSG00000026227	2810459M11Rik	-0.14	0.5950	-0.16	0.6046	-0.34	0.2909
1434	ENSMUSG00000026229	Psmd1	0.02	0.9111	-0.04	0.8827	-0.03	0.9097
1435	ENSMUSG00000077274	Gm22786	0.00	1.0000	0.00	1.0000	0.00	1.0000
1436	ENSMUSG00000026228	Htr2b	-0.35	0.7272	0.88	0.7574	-0.13	0.8461
1437	ENSMUSG00000103272	Gm37914	-1.31	0.6766	0.06	0.9000	-0.75	0.7800
1438	ENSMUSG00000094638	Gm21972	-0.88	0.7603	-inf	0.1744	-inf	0.1684
1439	ENSMUSG00000062590	Armc9	0.13	0.8940	0.08	0.9307	0.18	0.8562
1440	ENSMUSG00000087538	Gm16341	0.00	1.0000	0.00	1.0000	0.00	1.0000
1441	ENSMUSG00000079445	B3gnt7	0.00	1.0000	0.00	1.0000	inf	1.0000
1442	ENSMUSG00000099644	Gm28626	0.00	1.0000	0.00	1.0000	0.00	1.0000
1443	ENSMUSG00000091806	Gm5258	0.00	1.0000	0.00	1.0000	0.00	1.0000
1444	ENSMUSG00000101853	Gm28627	0.00	1.0000	0.00	1.0000	0.00	1.0000
1445	ENSMUSG00000026234	Ncl	0.01	0.9755	0.10	0.7255	0.13	0.6472
1446	ENSMUSG00000064837	Snora75	0.00	1.0000	0.00	1.0000	0.00	1.0000
1447	ENSMUSG00000104627	Mir3535	0.00	1.0000	inf	0.1358	0.00	1.0000
1448	ENSMUSG00000064696	Gm24148	0.00	1.0000	0.00	1.0000	0.00	1.0000
1449	ENSMUSG00000064823	Snord82	0.00	1.0000	0.00	1.0000	0.00	1.0000
1450	ENSMUSG00000073627	C130036L24Rik	0.57	1.0000	-0.22	1.0000	0.77	0.3347
1451	ENSMUSG00000026237	Nmur1	0.00	1.0000	0.00	1.0000	0.00	1.0000
1452	ENSMUSG00000036574	1700019O17Rik	0.00	1.0000	0.00	1.0000	inf	1.0000
1453	ENSMUSG00000101328	Rpl30-ps6	0.00	1.0000	0.00	1.0000	0.00	1.0000
1454	ENSMUSG00000026238	Ptma	-0.16	0.4376	0.15	0.5704	0.26	0.3049
1455	ENSMUSG00000026239	Pde6d	-0.24	0.3660	-0.12	0.7208	0.02	0.9460
1456	ENSMUSG00000102927	Gm37152	inf	1.0000	inf	1.0000	inf	1.0000
1457	ENSMUSG00000026240	Cops7b	0.17	0.5908	-0.11	0.7574	0.01	0.9863
1458	ENSMUSG00000084468	Gm22955	0.00	1.0000	0.00	1.0000	0.00	1.0000
1459	ENSMUSG00000103609	Gm37022	0.00	1.0000	0.00	1.0000	inf	1.0000
1460	ENSMUSG00000026241	Nppc	0.00	1.0000	0.00	1.0000	0.00	1.0000
1461	ENSMUSG00000053333	Dis3l2	-0.03	0.8895	-0.18	0.5239	-0.10	0.7416
1462	ENSMUSG00000100225	Gm29097	0.00	1.0000	0.00	1.0000	0.00	1.0000
1463	ENSMUSG00000100768	Gm29055	0.24	0.8185	0.53	0.6520	0.61	0.6071
1464	ENSMUSG00000104121	Gm37485	0.63	1.0000	-0.82	1.0000	-0.84	1.0000
1465	ENSMUSG00000102383	Gm38142	-2.29	1.0000	-2.16	1.0000	-2.18	1.0000
1466	ENSMUSG00000104400	Gm38010	0.00	1.0000	inf	1.0000	0.00	1.0000
1467	ENSMUSG00000102293	Gm37541	inf	1.0000	0.00	1.0000	0.00	1.0000
1468	ENSMUSG00000102649	Gm38021	0.04	1.0000	1.17	1.0000	-0.84	1.0000
1469	ENSMUSG00000084106	Gm6136	1.27	0.5394	1.28	0.5123	1.68	0.3555
1470	ENSMUSG00000102571	Gm37967	0.00	1.0000	inf	1.0000	0.00	1.0000
1471	ENSMUSG00000099401	Gm28375	0.00	1.0000	0.00	1.0000	0.00	1.0000
1472	ENSMUSG00000102956	Gm37017	0.00	1.0000	0.00	1.0000	0.00	1.0000
1473	ENSMUSG00000103984	Gm37447	0.04	0.9793	0.51	0.7644	-0.34	0.8619
1474	ENSMUSG00000101940	Akp-ps1	0.00	1.0000	0.00	1.0000	0.00	1.0000
1475	ENSMUSG00000101625	Gm29371	-0.00	0.9712	1.10	0.0328	1.09	0.0302
1476	ENSMUSG00000026246	Alppl2	0.00	1.0000	0.00	1.0000	0.00	1.0000
1477	ENSMUSG00000079440	Alpi	-inf	1.0000	-inf	1.0000	0.03	1.0000
1478	ENSMUSG00000100940	Gm29372	0.00	1.0000	0.00	1.0000	0.00	1.0000
1479	ENSMUSG00000036500	Akp3	0.00	1.0000	0.00	1.0000	0.00	1.0000
1480	ENSMUSG00000099839	Gm29374	0.00	1.0000	0.00	1.0000	0.00	1.0000
1481	ENSMUSG00000026247	Ecel1	-inf	1.0000	-inf	1.0000	-inf	1.0000
1482	ENSMUSG00000036480	Prss56	inf	1.0000	inf	1.0000	inf	1.0000
1483	ENSMUSG00000026251	Chrnd	0.00	1.0000	0.00	1.0000	0.00	1.0000
1484	ENSMUSG00000026253	Chrng	0.00	1.0000	0.00	1.0000	0.00	1.0000
1485	ENSMUSG00000026254	Eif4e2	0.08	0.7365	0.28	0.3443	0.17	0.5614
1486	ENSMUSG00000088318	Gm26187	0.00	1.0000	0.00	1.0000	0.00	1.0000
1487	ENSMUSG00000026255	Efhd1	-inf	1.0000	-inf	1.0000	-0.02	1.0000
1488	ENSMUSG00000089821	Efhd1os	0.00	1.0000	0.00	1.0000	0.00	1.0000
1489	ENSMUSG00000048000	Gigyf2	0.15	0.5258	0.13	0.6415	0.17	0.5283
1490	ENSMUSG00000095281	Gm22549	0.00	1.0000	0.00	1.0000	0.00	1.0000
1491	ENSMUSG00000079436	Kcnj13	0.97	1.0000	3.34	0.5558	0.07	1.0000
1492	ENSMUSG00000089613	Gm23504	0.00	1.0000	0.00	1.0000	0.00	1.0000
1493	ENSMUSG00000026258	3110079O15Rik	0.00	1.0000	0.00	1.0000	0.00	1.0000
1494	ENSMUSG00000026259	Ngef	-0.69	0.0370	-0.35	0.3721	-0.64	0.1231
1495	ENSMUSG00000079434	Neu2	0.68	0.6584	0.78	0.5470	-0.37	1.0000
1496	ENSMUSG00000091123	Gm17181	0.00	1.0000	0.00	1.0000	0.00	1.0000
1497	ENSMUSG00000090994	Gm6153	inf	1.0000	0.00	1.0000	0.00	1.0000
1498	ENSMUSG00000026288	Inpp5d	-0.14	0.8824	-0.73	0.3231	0.76	0.4515
1499	ENSMUSG00000026289	Atg16l1	0.14	0.5425	0.16	0.5427	0.23	0.4178
1500	ENSMUSG00000087968	Gm25395	inf	0.2155	0.00	1.0000	inf	0.2208
1501	ENSMUSG00000089281	Scarna6	-0.43	0.7019	-0.76	0.6766	-inf	0.2280
1502	ENSMUSG00000056055	Sag	0.83	1.0000	1.47	0.0808	1.09	1.0000
1503	ENSMUSG00000070738	Dgkd	0.21	0.3990	0.33	0.2805	0.31	0.3075
1504	ENSMUSG00000101942	Gm19582	-inf	1.0000	-inf	1.0000	-inf	1.0000
1505	ENSMUSG00000103996	4833421G17Rik	0.00	1.0000	0.00	1.0000	inf	1.0000
1506	ENSMUSG00000103591	Gm38365	2.04	1.0000	2.49	1.0000	1.16	1.0000
1507	ENSMUSG00000005501	Usp40	-0.10	0.8076	-0.12	0.8018	-0.25	0.6166
1508	ENSMUSG00000095942	Gm25198	0.00	1.0000	0.00	1.0000	0.00	1.0000
1509	ENSMUSG00000084021	Gm5832	0.00	1.0000	inf	1.0000	0.00	1.0000
1510	ENSMUSG00000083478	Gm15375	0.00	1.0000	0.00	1.0000	inf	1.0000
1511	ENSMUSG00000090165	Ugt1a10	0.00	1.0000	0.00	1.0000	inf	1.0000
1512	ENSMUSG00000092220	Gm20528	0.96	0.7071	1.58	0.5691	-1.42	0.6110
1513	ENSMUSG00000090175	Ugt1a9	-0.20	0.8911	0.23	0.8905	0.09	0.9533
1514	ENSMUSG00000089675	Ugt1a8	0.00	1.0000	0.00	1.0000	0.00	1.0000
1515	ENSMUSG00000090124	Ugt1a7c	-0.47	0.5050	0.17	0.8419	-0.39	0.6309
1516	ENSMUSG00000082837	Gm15373	0.00	1.0000	0.00	1.0000	0.00	1.0000
1517	ENSMUSG00000090145	Ugt1a6b	-0.21	0.7258	-0.02	0.9776	-0.57	0.4385
1518	ENSMUSG00000084195	Gm15372	-0.02	1.0000	0.06	1.0000	0.07	1.0000
1519	ENSMUSG00000081261	Gm15370	0.00	1.0000	0.00	1.0000	0.00	1.0000
1520	ENSMUSG00000054545	Ugt1a6a	-0.12	0.7520	0.08	0.8467	-0.02	0.9607
1521	ENSMUSG00000081602	Gm15369	0.00	1.0000	inf	1.0000	0.00	1.0000
1522	ENSMUSG00000082513	Gm15374	-inf	1.0000	-inf	1.0000	-inf	1.0000
1523	ENSMUSG00000082677	Gm15371	0.00	1.0000	0.00	1.0000	0.00	1.0000
1524	ENSMUSG00000089943	Ugt1a5	-0.33	0.6518	-0.39	0.6724	-0.18	0.8290
1525	ENSMUSG00000081488	Gm15368	0.00	1.0000	inf	1.0000	0.00	1.0000
1526	ENSMUSG00000083277	Gm15376	-1.38	0.6407	-2.31	0.5209	-2.33	0.5131
1527	ENSMUSG00000090171	Ugt1a2	-1.02	1.0000	-1.84	1.0000	0.08	1.0000
1528	ENSMUSG00000081984	Dnajb3	1.13	1.0000	0.04	1.0000	-1.57	1.0000
1529	ENSMUSG00000089960	Ugt1a1	-0.01	0.9725	0.08	0.8465	-0.20	0.6627
1530	ENSMUSG00000079429	Mroh2a	-0.12	0.7792	-0.35	0.4933	0.15	0.8265
1531	ENSMUSG00000044783	Hjurp	-0.00	0.9838	-0.02	0.9375	-0.09	0.7578
1532	ENSMUSG00000036251	Trpm8	0.39	1.0000	-0.34	1.0000	-inf	1.0000
1533	ENSMUSG00000085420	4930453O03Rik	0.00	1.0000	0.00	1.0000	0.00	1.0000
1534	ENSMUSG00000026295	Spp2	-0.44	0.2380	-0.56	0.2449	-0.44	0.3432
1535	ENSMUSG00000099553	Gm29538	0.00	1.0000	0.00	1.0000	0.00	1.0000
1536	ENSMUSG00000100908	Gm28888	0.00	1.0000	0.00	1.0000	0.00	1.0000
1537	ENSMUSG00000062310	Glrp1	1.48	0.0276	1.13	0.1362	1.05	0.1510
1538	ENSMUSG00000100798	Gm19589	0.23	0.4516	-0.16	0.6915	-0.03	0.9364
1539	ENSMUSG00000104057	Gm38130	0.00	1.0000	0.00	1.0000	0.00	1.0000
1540	ENSMUSG00000100367	Gm29336	0.00	1.0000	0.00	1.0000	0.00	1.0000
1541	ENSMUSG00000049866	Arl4c	0.17	0.4170	0.09	0.7400	0.17	0.5040
1542	ENSMUSG00000101736	Gm29335	0.00	1.0000	0.00	1.0000	0.00	1.0000
1543	ENSMUSG00000097398	Platr5	inf	1.0000	inf	1.0000	0.00	1.0000
1544	ENSMUSG00000099848	Gm29337	0.00	1.0000	0.00	1.0000	0.00	1.0000
1545	ENSMUSG00000101333	Gm4753	0.00	1.0000	0.00	1.0000	0.00	1.0000
1546	ENSMUSG00000099378	1700067G17Rik	0.00	1.0000	0.00	1.0000	0.00	1.0000
1547	ENSMUSG00000099544	Gm18699	0.00	1.0000	0.00	1.0000	0.00	1.0000
1548	ENSMUSG00000036206	Sh3bp4	-0.15	0.6035	-0.01	0.9793	-0.08	0.8174
1549	ENSMUSG00000102700	Gm38312	-0.02	0.9493	0.61	0.1506	0.60	0.1618
1550	ENSMUSG00000102083	Gm5259	0.00	1.0000	0.00	1.0000	0.00	1.0000
1551	ENSMUSG00000101288	Gm28342	0.00	1.0000	0.00	1.0000	0.00	1.0000
1552	ENSMUSG00000099938	C030007H22Rik	0.00	1.0000	0.00	1.0000	0.00	1.0000
1553	ENSMUSG00000055013	Agap1	0.08	0.7417	-0.06	0.8322	0.08	0.7689
1554	ENSMUSG00000104114	Gm37297	-0.01	1.0000	0.14	1.0000	0.11	1.0000
1555	ENSMUSG00000088371	Gm25180	0.00	1.0000	0.00	1.0000	0.00	1.0000
1556	ENSMUSG00000101662	Gm28499	inf	1.0000	inf	1.0000	0.00	1.0000
1557	ENSMUSG00000102009	4933400F21Rik	0.00	1.0000	inf	1.0000	0.00	1.0000
1558	ENSMUSG00000088775	Gm26037	0.00	1.0000	0.00	1.0000	0.00	1.0000
1559	ENSMUSG00000103252	Gm37521	inf	1.0000	inf	1.0000	inf	1.0000
1560	ENSMUSG00000034486	Gbx2	0.00	1.0000	0.00	1.0000	0.00	1.0000
1561	ENSMUSG00000092627	D130058E05Rik	0.00	1.0000	0.00	1.0000	0.00	1.0000
1562	ENSMUSG00000067081	Asb18	-0.04	1.0000	0.11	1.0000	0.34	1.0000
1563	ENSMUSG00000026301	Iqca	0.00	1.0000	0.00	1.0000	0.00	1.0000
1564	ENSMUSG00000100850	4930434B07Rik	0.00	1.0000	0.00	1.0000	0.00	1.0000
1565	ENSMUSG00000044337	Ackr3	-0.17	0.5530	1.16	0.0010	0.85	0.0152
1566	ENSMUSG00000104087	Gm38277	-1.04	1.0000	-0.90	1.0000	-inf	1.0000
1567	ENSMUSG00000101951	Gm28721	0.00	1.0000	0.00	1.0000	0.00	1.0000
1568	ENSMUSG00000101028	Gm28723	0.00	1.0000	0.00	1.0000	0.00	1.0000
1569	ENSMUSG00000098368	Gm27648	0.00	1.0000	0.00	1.0000	0.00	1.0000
1570	ENSMUSG00000101997	Gm28722	0.00	1.0000	0.00	1.0000	0.00	1.0000
1571	ENSMUSG00000103292	Gm35048	0.00	1.0000	0.00	1.0000	0.00	1.0000
1572	ENSMUSG00000034432	Cops8	0.29	0.2743	0.04	0.9100	0.22	0.5017
1573	ENSMUSG00000056128	Gm9991	0.00	1.0000	0.00	1.0000	0.00	1.0000
1574	ENSMUSG00000048126	Col6a3	0.01	0.9846	-0.33	0.4441	-0.30	0.5690
1575	ENSMUSG00000103061	Gm36970	0.00	1.0000	0.00	1.0000	0.00	1.0000
1576	ENSMUSG00000103978	4930474B08Rik	0.00	1.0000	0.00	1.0000	0.00	1.0000
1577	ENSMUSG00000026303	Mlph	-0.17	0.6762	-0.14	0.7685	-0.33	0.4862
1578	ENSMUSG00000090550	Prlh	0.00	1.0000	0.00	1.0000	0.00	1.0000
1579	ENSMUSG00000026304	Rab17	-0.42	0.2258	-0.36	0.4253	-0.67	0.1502
1580	ENSMUSG00000100791	Gm28199	0.00	1.0000	0.00	1.0000	0.00	1.0000
1581	ENSMUSG00000026305	Lrrfip1	-0.12	0.7075	-0.04	0.9215	-0.18	0.6038
1582	ENSMUSG00000070732	Rbm44	1.02	1.0000	0.15	1.0000	1.13	1.0000
1583	ENSMUSG00000100018	Gm7776	0.00	1.0000	0.00	1.0000	0.00	1.0000
1584	ENSMUSG00000034353	Ramp1	-0.04	1.0000	-inf	1.0000	-inf	1.0000
1585	ENSMUSG00000034343	Ube2f	0.02	0.9454	0.03	0.9335	0.15	0.6087
1586	ENSMUSG00000083064	Gm7785	-0.50	0.5616	-0.60	0.5281	0.50	0.5485
1587	ENSMUSG00000097285	Gm26683	0.00	1.0000	0.00	1.0000	inf	0.2322
1588	ENSMUSG00000026307	Scly	-0.01	0.9484	0.09	0.7403	-0.04	0.8803
1589	ENSMUSG00000090322	Gm17090	-0.15	0.7864	1.08	0.6460	0.13	0.8472
1590	ENSMUSG00000049515	Espnl	-0.31	1.0000	0.73	1.0000	-0.19	1.0000
1591	ENSMUSG00000026308	Klhl30	-0.06	1.0000	1.10	1.0000	-inf	1.0000
1592	ENSMUSG00000047443	Fam132b	0.28	0.7335	-0.09	0.9343	0.38	0.7004
1593	ENSMUSG00000026309	Ilkap	0.15	0.6138	0.19	0.5867	0.05	0.8794
1594	ENSMUSG00000100253	1700020N18Rik	0.00	1.0000	0.00	1.0000	0.00	1.0000
1595	ENSMUSG00000067071	Hes6	-0.19	0.4449	-0.31	0.3106	-0.15	0.6243
1596	ENSMUSG00000055866	Per2	-0.23	0.5880	-0.14	0.7672	-0.11	0.7463
1597	ENSMUSG00000101911	Gm28381	0.00	1.0000	0.00	1.0000	0.00	1.0000
1598	ENSMUSG00000100151	Gm28382	-inf	1.0000	-inf	1.0000	-inf	1.0000
1599	ENSMUSG00000101958	Gm19085	0.00	1.0000	0.00	1.0000	0.00	1.0000
1600	ENSMUSG00000034292	Traf3ip1	-0.14	0.5625	-0.32	0.2595	-0.23	0.4269
1601	ENSMUSG00000026311	Asb1	-0.14	0.6908	-0.05	0.9037	0.04	0.9169
1602	ENSMUSG00000101705	Gm28380	0.00	1.0000	0.00	1.0000	0.00	1.0000
1603	ENSMUSG00000100980	Gm29100	-inf	1.0000	-inf	1.0000	-inf	1.0000
1604	ENSMUSG00000007805	Twist2	-0.27	1.0000	-0.48	1.0000	-0.33	1.0000
1605	ENSMUSG00000101414	Gm29101	0.00	1.0000	0.00	1.0000	0.00	1.0000
1606	ENSMUSG00000102745	Gm37600	0.00	1.0000	0.00	1.0000	0.00	1.0000
1607	ENSMUSG00000026313	Hdac4	-0.29	0.4601	-0.30	0.5323	-0.50	0.2894
1608	ENSMUSG00000103101	Gm37048	-inf	1.0000	-0.45	1.0000	-1.48	1.0000
1609	ENSMUSG00000096941	Gm26720	-0.00	1.0000	2.14	1.0000	1.12	1.0000
1610	ENSMUSG00000102565	Gm37036	0.00	1.0000	0.00	1.0000	0.00	1.0000
1611	ENSMUSG00000101265	Gm29099	0.00	1.0000	0.00	1.0000	0.00	1.0000
1612	ENSMUSG00000101522	Gm7837	0.00	1.0000	0.00	1.0000	0.00	1.0000
1613	ENSMUSG00000026260	Ndufa10	0.10	0.7432	0.04	0.9041	0.09	0.7951
1614	ENSMUSG00000098288	Mir6900	0.00	1.0000	0.00	1.0000	0.00	1.0000
1615	ENSMUSG00000067064	Olfr1416	0.00	1.0000	0.00	1.0000	0.00	1.0000
1616	ENSMUSG00000057464	Olfr1415	0.00	1.0000	0.00	1.0000	0.00	1.0000
1617	ENSMUSG00000042849	Olfr1414	0.00	1.0000	0.00	1.0000	0.00	1.0000
1618	ENSMUSG00000097001	1700054K02Rik	0.00	1.0000	0.00	1.0000	0.00	1.0000
1619	ENSMUSG00000058904	Olfr1413	0.00	1.0000	0.00	1.0000	0.00	1.0000
1620	ENSMUSG00000099363	Gm28478	0.00	1.0000	0.00	1.0000	0.00	1.0000
1621	ENSMUSG00000100793	Gm28479	0.00	1.0000	0.00	1.0000	0.00	1.0000
1622	ENSMUSG00000046300	Olfr1412	0.00	1.0000	0.00	1.0000	0.00	1.0000
1623	ENSMUSG00000107778	Gm44098	0.00	1.0000	0.00	1.0000	0.00	1.0000
1624	ENSMUSG00000108131	Gm44099	0.00	1.0000	0.00	1.0000	0.00	1.0000
1625	ENSMUSG00000062497	Olfr1411	0.00	1.0000	0.00	1.0000	0.00	1.0000
1626	ENSMUSG00000063583	Olfr1410	0.00	1.0000	0.00	1.0000	0.00	1.0000
1627	ENSMUSG00000061616	Olfr12	0.00	1.0000	0.00	1.0000	inf	1.0000
1628	ENSMUSG00000073616	Myeov2	-0.44	0.0951	-0.36	0.2702	-0.36	0.2788
1629	ENSMUSG00000044055	Otos	0.00	1.0000	inf	1.0000	0.00	1.0000
1630	ENSMUSG00000100546	Gm29483	0.00	1.0000	0.00	1.0000	0.00	1.0000
1631	ENSMUSG00000099665	Gm29482	0.00	1.0000	0.00	1.0000	0.00	1.0000
1632	ENSMUSG00000100781	Gm29481	0.00	1.0000	0.00	1.0000	0.00	1.0000
1633	ENSMUSG00000034220	Gpc1	-0.06	0.8668	0.11	0.7778	0.30	0.4696
1634	ENSMUSG00000101995	Gm29480	-inf	1.0000	-inf	1.0000	-inf	1.0000
1635	ENSMUSG00000065470	Mir149	0.00	1.0000	0.00	1.0000	0.00	1.0000
1636	ENSMUSG00000034212	Ankmy1	-0.05	1.0000	-0.11	1.0000	-0.62	1.0000
1637	ENSMUSG00000047067	Dusp28	-0.37	0.2798	-0.34	0.4466	-0.20	0.6431
1638	ENSMUSG00000097251	5033417F24Rik	1.46	1.0000	1.60	1.0000	2.09	0.2241
1639	ENSMUSG00000026269	Rnpepl1	0.20	0.4788	0.22	0.4959	0.24	0.4733
1640	ENSMUSG00000100632	9430060I03Rik	-inf	1.0000	-1.51	1.0000	-inf	1.0000
1641	ENSMUSG00000026270	Capn10	-0.10	0.7573	-0.09	0.8155	-0.11	0.7995
1642	ENSMUSG00000026271	Gpr35	-0.20	0.6996	0.35	0.5402	-0.28	0.6330
1643	ENSMUSG00000100021	Gm18697	0.00	1.0000	0.00	1.0000	0.00	1.0000
1644	ENSMUSG00000045091	Aqp12	0.00	1.0000	0.00	1.0000	0.00	1.0000
1645	ENSMUSG00000014602	Kif1a	2.44	1.0000	2.43	1.0000	1.65	1.0000
1646	ENSMUSG00000101378	Gm28086	0.00	1.0000	0.00	1.0000	0.00	1.0000
1647	ENSMUSG00000026272	Agxt	-0.62	0.2579	-0.42	0.4459	-0.64	0.2550
1648	ENSMUSG00000034159	2310007B03Rik	-1.63	1.0000	0.64	1.0000	-0.09	1.0000
1649	ENSMUSG00000084989	Crocc2	0.00	1.0000	inf	1.0000	inf	1.0000
1650	ENSMUSG00000047793	Sned1	0.51	0.4436	0.84	0.2180	-0.17	0.7919
1651	ENSMUSG00000098997	Mir6901	0.00	1.0000	0.00	1.0000	0.00	1.0000
1652	ENSMUSG00000026273	Mterf4	0.04	0.8824	-0.09	0.8047	-0.03	0.9305
1653	ENSMUSG00000101172	Gm28535	-0.45	1.0000	0.09	1.0000	0.38	1.0000
1654	ENSMUSG00000100351	Gm7867	-1.12	1.0000	-inf	1.0000	-1.00	1.0000
1655	ENSMUSG00000026274	Pask	-0.61	0.3965	-0.65	0.4280	-0.38	0.6330
1656	ENSMUSG00000026275	Ppp1r7	0.44	0.4870	-0.26	0.7510	-0.08	0.9162
1657	ENSMUSG00000106302	Mir6902	0.00	1.0000	0.00	1.0000	0.00	1.0000
1658	ENSMUSG00000098689	Mir6345	0.00	1.0000	0.00	1.0000	0.00	1.0000
1659	ENSMUSG00000064389	Gm26446	0.00	1.0000	0.00	1.0000	0.00	1.0000
1660	ENSMUSG00000034107	Ano7	-2.06	1.0000	0.87	1.0000	0.90	1.0000
1661	ENSMUSG00000034088	Hdlbp	-0.04	0.8696	-0.11	0.7033	-0.17	0.5639
1662	ENSMUSG00000090489	Gm17415	0.09	0.9351	-1.21	0.6444	-0.82	0.7437
1663	ENSMUSG00000026276	Sept2	0.01	0.9464	-0.05	0.8540	-0.04	0.8676
1664	ENSMUSG00000034066	Farp2	-0.03	0.9577	0.06	0.9363	0.01	0.9853
1665	ENSMUSG00000103854	Gm37250	-inf	1.0000	-inf	1.0000	-inf	1.0000
1666	ENSMUSG00000026277	Stk25	0.12	0.6909	-0.02	0.9532	0.14	0.6862
1667	ENSMUSG00000100927	Gm28536	-0.12	1.0000	-0.54	1.0000	0.40	1.0000
1668	ENSMUSG00000026278	Bok	0.18	0.5373	0.35	0.3090	0.48	0.1658
1669	ENSMUSG00000026279	Thap4	-0.14	0.8031	-0.09	0.8966	0.11	0.8780
1670	ENSMUSG00000101952	Gm10550	-0.08	0.8758	-0.31	0.6259	-0.30	0.6502
1671	ENSMUSG00000026280	Atg4b	0.23	0.5885	0.28	0.5681	0.38	0.4368
1672	ENSMUSG00000026281	Dtymk	-0.03	0.8894	0.29	0.3166	0.52	0.0834
1673	ENSMUSG00000026283	Ing5	0.03	0.9164	0.15	0.5980	0.17	0.5605
1674	ENSMUSG00000088961	Gm22089	0.00	1.0000	0.00	1.0000	0.00	1.0000
1675	ENSMUSG00000073609	D2hgdh	0.11	0.7996	0.25	0.4559	0.12	0.7456
1676	ENSMUSG00000094651	Gal3st2	inf	1.0000	0.00	1.0000	inf	1.0000
1677	ENSMUSG00000101660	Gm18666	0.00	1.0000	0.00	1.0000	0.00	1.0000
1678	ENSMUSG00000093805	Gm9994	1.55	1.0000	0.71	1.0000	0.67	1.0000
1679	ENSMUSG00000099624	Gm7889	-inf	1.0000	-inf	1.0000	-inf	1.0000
1680	ENSMUSG00000073608	Gm6086	0.61	1.0000	-0.83	1.0000	1.96	1.0000
1681	ENSMUSG00000034000	Neu4	0.00	1.0000	0.00	1.0000	0.00	1.0000
1682	ENSMUSG00000026285	Pdcd1	0.00	1.0000	0.00	1.0000	0.00	1.0000
1683	ENSMUSG00000100990	Gm7891	0.00	1.0000	0.00	1.0000	0.00	1.0000
1684	ENSMUSG00000100347	Gm7895	-inf	1.0000	-inf	1.0000	0.02	1.0000
1685	ENSMUSG00000077413	Gm23389	0.00	1.0000	0.00	1.0000	0.00	1.0000
1686	ENSMUSG00000100518	4930440C22Rik	0.00	1.0000	0.00	1.0000	0.00	1.0000
1687	ENSMUSG00000089310	Gm23181	0.00	1.0000	0.00	1.0000	0.00	1.0000
1688	ENSMUSG00000099592	Gm5264	0.00	1.0000	0.00	1.0000	0.00	1.0000
1689	ENSMUSG00000051185	Fam174a	0.10	0.7268	0.20	0.5833	0.07	0.8580
1690	ENSMUSG00000103973	BC055308	-0.53	0.6010	-0.09	0.9406	-0.72	0.5891
1691	ENSMUSG00000081051	Gm15427	inf	1.0000	0.00	1.0000	inf	1.0000
1692	ENSMUSG00000040710	St8sia4	-0.42	0.3376	0.14	0.7809	-0.08	0.8756
1693	ENSMUSG00000103197	Gm37642	0.00	1.0000	0.00	1.0000	0.00	1.0000
1694	ENSMUSG00000100777	4930598F16Rik	0.00	1.0000	0.00	1.0000	0.00	1.0000
1695	ENSMUSG00000102718	Gm37761	-inf	1.0000	-inf	1.0000	-inf	1.0000
1696	ENSMUSG00000095955	Gm22360	0.00	1.0000	0.00	1.0000	0.00	1.0000
1697	ENSMUSG00000100062	1700063A18Rik	0.00	1.0000	0.00	1.0000	0.00	1.0000
1698	ENSMUSG00000080345	Gm24586	0.00	1.0000	0.00	1.0000	0.00	1.0000
1699	ENSMUSG00000096585	Gm22917	0.00	1.0000	0.00	1.0000	0.00	1.0000
1700	ENSMUSG00000102658	Gm37076	0.00	1.0000	0.00	1.0000	0.00	1.0000
1701	ENSMUSG00000100336	Gm29601	0.00	1.0000	0.00	1.0000	0.00	1.0000
1702	ENSMUSG00000100589	4930533P14Rik	0.00	1.0000	0.00	1.0000	0.00	1.0000
1703	ENSMUSG00000095610	Gm26245	0.00	1.0000	0.00	1.0000	0.00	1.0000
1704	ENSMUSG00000100362	Gm1833	0.00	1.0000	0.00	1.0000	0.00	1.0000
1705	ENSMUSG00000077255	Gm26078	0.00	1.0000	0.00	1.0000	0.00	1.0000
1706	ENSMUSG00000040693	Slco4c1	0.00	1.0000	0.00	1.0000	0.00	1.0000
1707	ENSMUSG00000097814	Panct2	0.00	1.0000	0.00	1.0000	0.00	1.0000
1708	ENSMUSG00000045463	Slco6b1	0.00	1.0000	0.00	1.0000	0.00	1.0000
1709	ENSMUSG00000097480	Gm9499	0.00	1.0000	0.00	1.0000	0.00	1.0000
1710	ENSMUSG00000100454	Gm28901	-inf	1.0000	-inf	1.0000	-0.07	1.0000
1711	ENSMUSG00000044757	Gm6430	inf	1.0000	inf	1.0000	inf	1.0000
1712	ENSMUSG00000026331	Slco6c1	0.00	1.0000	0.00	1.0000	0.00	1.0000
1713	ENSMUSG00000100484	Gm7133	0.00	1.0000	0.00	1.0000	0.00	1.0000
1714	ENSMUSG00000101348	Gm7135	0.00	1.0000	0.00	1.0000	0.00	1.0000
1715	ENSMUSG00000103179	Gm37171	-inf	1.0000	-inf	1.0000	-inf	1.0000
1716	ENSMUSG00000044768	D1Ertd622e	0.11	0.7049	0.01	0.9784	0.02	0.9617
1717	ENSMUSG00000040648	Ppip5k2	-0.04	0.8676	-0.04	0.8923	-0.04	0.8692
1718	ENSMUSG00000026333	Gin1	0.09	0.9351	-0.10	0.9308	-0.06	0.9562
1719	ENSMUSG00000026335	Pam	-0.06	0.8163	0.02	0.9533	-0.01	0.9704
1720	ENSMUSG00000104140	Gm37140	-1.55	1.0000	-0.42	1.0000	0.57	1.0000
1721	ENSMUSG00000089169	Gm25413	0.00	1.0000	0.00	1.0000	0.00	1.0000
1722	ENSMUSG00000089782	Gm3531	inf	0.2332	inf	0.2273	inf	0.2423
1723	ENSMUSG00000089706	B230216N24Rik	-0.28	0.8845	0.64	0.7122	-0.86	0.6051
1724	ENSMUSG00000096085	Gm24465	0.00	1.0000	0.00	1.0000	0.00	1.0000
1725	ENSMUSG00000100182	1810006J02Rik	0.00	1.0000	0.00	1.0000	0.00	1.0000
1726	ENSMUSG00000100711	Gm29461	0.00	1.0000	0.00	1.0000	0.00	1.0000
1727	ENSMUSG00000097608	Gm7952	0.00	1.0000	0.00	1.0000	0.00	1.0000
1728	ENSMUSG00000099634	Gm29462	0.00	1.0000	0.00	1.0000	0.00	1.0000
1729	ENSMUSG00000026336	Slco6d1	0.00	1.0000	0.00	1.0000	0.00	1.0000
1730	ENSMUSG00000089791	Gm3555	0.96	1.0000	1.54	1.0000	2.59	0.0384
1731	ENSMUSG00000096193	Gm26134	0.00	1.0000	0.00	1.0000	0.00	1.0000
1732	ENSMUSG00000100009	Gm7967	0.65	1.0000	0.50	1.0000	0.00	1.0000
1733	ENSMUSG00000099686	Gm29460	0.00	1.0000	0.00	1.0000	0.00	1.0000
1734	ENSMUSG00000087804	Gm23434	0.00	1.0000	0.00	1.0000	0.00	1.0000
1735	ENSMUSG00000099453	Gm18248	0.00	1.0000	0.00	1.0000	0.00	1.0000
1736	ENSMUSG00000067028	Cntnap5b	0.00	1.0000	0.00	1.0000	0.00	1.0000
1737	ENSMUSG00000082431	Tdpx-ps1	inf	1.0000	0.00	1.0000	0.00	1.0000
1738	ENSMUSG00000104104	Gm37877	-0.97	1.0000	-0.54	1.0000	-0.29	1.0000
1739	ENSMUSG00000100662	Gm19029	0.00	1.0000	0.00	1.0000	0.00	1.0000
1740	ENSMUSG00000087883	Gm23602	0.00	1.0000	0.00	1.0000	0.00	1.0000
1741	ENSMUSG00000099835	Gm29668	0.00	1.0000	0.00	1.0000	0.00	1.0000
1742	ENSMUSG00000100794	Gm29667	0.00	1.0000	0.00	1.0000	0.00	1.0000
1743	ENSMUSG00000099427	Gm18700	0.00	1.0000	0.00	1.0000	0.00	1.0000
1744	ENSMUSG00000099892	Gm18185	0.00	1.0000	0.00	1.0000	0.00	1.0000
1745	ENSMUSG00000100977	Gm29334	0.00	1.0000	0.00	1.0000	0.00	1.0000
1746	ENSMUSG00000077039	Gm25537	0.00	1.0000	0.00	1.0000	0.00	1.0000
1747	ENSMUSG00000100684	Gm20268	0.00	1.0000	0.00	1.0000	0.00	1.0000
1748	ENSMUSG00000100088	Gm28801	0.00	1.0000	0.00	1.0000	0.00	1.0000
1749	ENSMUSG00000100222	Psmb6-ps2	0.00	1.0000	0.00	1.0000	0.00	1.0000
1750	ENSMUSG00000100065	Gm18969	0.00	1.0000	0.00	1.0000	0.00	1.0000
1751	ENSMUSG00000100349	Gm28188	0.00	1.0000	0.00	1.0000	0.00	1.0000
1752	ENSMUSG00000099375	Gm28187	inf	1.0000	inf	1.0000	inf	1.0000
1753	ENSMUSG00000077295	Gm24122	0.00	1.0000	0.00	1.0000	0.00	1.0000
1754	ENSMUSG00000099770	Gm28623	0.00	1.0000	0.00	1.0000	0.00	1.0000
1755	ENSMUSG00000088510	Gm23036	0.00	1.0000	0.00	1.0000	0.00	1.0000
1756	ENSMUSG00000101890	Gm3116	0.00	1.0000	0.00	1.0000	0.00	1.0000
1757	ENSMUSG00000099989	Gm20281	0.00	1.0000	0.00	1.0000	0.00	1.0000
1758	ENSMUSG00000087908	Gm22034	0.00	1.0000	0.00	1.0000	0.00	1.0000
1759	ENSMUSG00000100955	Gm18728	0.00	1.0000	0.00	1.0000	0.00	1.0000
1760	ENSMUSG00000088594	Gm23965	0.00	1.0000	0.00	1.0000	0.00	1.0000
1761	ENSMUSG00000099469	Gm29141	0.00	1.0000	0.00	1.0000	0.00	1.0000
1762	ENSMUSG00000102325	Gm37789	0.00	1.0000	0.00	1.0000	0.00	1.0000
1763	ENSMUSG00000101297	Gm18447	0.00	1.0000	0.00	1.0000	0.00	1.0000
1764	ENSMUSG00000100059	Gm29140	0.00	1.0000	0.00	1.0000	0.00	1.0000
1765	ENSMUSG00000088161	Gm23537	0.00	1.0000	0.00	1.0000	0.00	1.0000
1766	ENSMUSG00000099464	Gm5260	0.00	1.0000	0.00	1.0000	0.00	1.0000
1767	ENSMUSG00000100935	Gm29592	0.00	1.0000	0.00	1.0000	0.00	1.0000
1768	ENSMUSG00000099801	Gm29011	0.00	1.0000	0.00	1.0000	0.00	1.0000
1769	ENSMUSG00000050840	Cdh20	0.00	1.0000	0.00	1.0000	0.00	1.0000
1770	ENSMUSG00000103991	Gm38031	0.00	1.0000	0.00	1.0000	0.00	1.0000
1771	ENSMUSG00000084704	n-R5s216	0.00	1.0000	0.00	1.0000	0.00	1.0000
1772	ENSMUSG00000103060	Gm36969	0.00	1.0000	0.00	1.0000	0.00	1.0000
1773	ENSMUSG00000089866	Gm15699	0.00	1.0000	0.00	1.0000	0.00	1.0000
1774	ENSMUSG00000099669	Gm29012	0.00	1.0000	0.00	1.0000	0.00	1.0000
1775	ENSMUSG00000099702	Gm29013	0.00	1.0000	0.00	1.0000	0.00	1.0000
1776	ENSMUSG00000047496	Rnf152	-0.09	0.7168	-0.04	0.8794	-0.14	0.6395
1777	ENSMUSG00000099582	Gm29014	0.00	1.0000	0.00	1.0000	0.00	1.0000
1778	ENSMUSG00000097482	Gm17634	0.56	0.7378	-0.51	0.7972	-0.30	0.8435
1779	ENSMUSG00000101214	Gm28403	inf	1.0000	0.00	1.0000	0.00	1.0000
1780	ENSMUSG00000067017	Gm3608	0.11	0.8126	-0.06	0.9156	-0.08	0.8876
1781	ENSMUSG00000056536	Pign	-0.02	0.9342	-0.07	0.8357	-0.17	0.6108
1782	ENSMUSG00000100672	Gm28404	inf	1.0000	0.00	1.0000	0.00	1.0000
1783	ENSMUSG00000101219	Gm20302	-1.23	0.5717	-inf	0.2307	-inf	0.2318
1784	ENSMUSG00000076999	Gm22426	0.00	1.0000	0.00	1.0000	0.00	1.0000
1785	ENSMUSG00000101656	Gm8004	-0.14	1.0000	-0.05	1.0000	-inf	1.0000
1786	ENSMUSG00000026319	2310035C23Rik	-0.10	0.7433	-0.23	0.4305	-0.21	0.4900
1787	ENSMUSG00000104044	Gm37566	0.67	1.0000	-inf	1.0000	-inf	1.0000
1788	ENSMUSG00000101330	Gm10193	-inf	0.0619	-inf	0.0143	-inf	0.0109
1789	ENSMUSG00000026321	Tnfrsf11a	0.03	1.0000	-0.21	1.0000	0.26	1.0000
1790	ENSMUSG00000102690	Gm37779	0.00	1.0000	0.00	1.0000	0.00	1.0000
1791	ENSMUSG00000089206	Gm26214	0.00	1.0000	0.00	1.0000	0.00	1.0000
1792	ENSMUSG00000099448	Gm18801	-inf	1.0000	-inf	1.0000	-inf	1.0000
1793	ENSMUSG00000099843	Gm7160	0.00	0.9939	-0.12	0.8216	-0.14	0.8001
1794	ENSMUSG00000038866	Zcchc2	-0.04	0.8425	-0.03	0.9197	-0.01	0.9827
1795	ENSMUSG00000102501	Gm37372	-inf	1.0000	-inf	1.0000	-inf	1.0000
1796	ENSMUSG00000097612	Gm26509	0.00	1.0000	0.00	1.0000	0.00	1.0000
1797	ENSMUSG00000101583	Gm20753	0.00	1.0000	0.00	1.0000	0.00	1.0000
1798	ENSMUSG00000044340	Phlpp1	-0.03	0.8904	0.01	0.9727	0.05	0.8495
1799	ENSMUSG00000103291	Gm38235	1.64	1.0000	0.19	1.0000	1.76	1.0000
1800	ENSMUSG00000100247	A530053M12Rik	0.00	1.0000	0.00	1.0000	0.00	1.0000
1801	ENSMUSG00000099604	Gm6651	0.00	1.0000	0.00	1.0000	0.00	1.0000
1802	ENSMUSG00000057329	Bcl2	-0.56	0.1273	-0.15	0.7389	-0.21	0.6505
1803	ENSMUSG00000054006	D630008O14Rik	-1.34	1.0000	0.59	1.0000	-0.62	1.0000
1804	ENSMUSG00000098344	Mir3473f	0.00	1.0000	0.00	1.0000	0.00	1.0000
1805	ENSMUSG00000103348	Gm37053	0.00	1.0000	0.00	1.0000	0.00	1.0000
1806	ENSMUSG00000009905	Kdsr	0.04	0.9221	0.20	0.6630	0.05	0.9148
1807	ENSMUSG00000009907	Vps4b	-0.08	0.7866	-0.05	0.8836	-0.02	0.9668
1808	ENSMUSG00000067006	Serpinb5	-inf	1.0000	-2.25	1.0000	0.08	1.0000
1809	ENSMUSG00000083613	Pou2f3-rs1	0.00	1.0000	0.00	1.0000	0.00	1.0000
1810	ENSMUSG00000059956	Serpinb12	0.00	1.0000	0.00	1.0000	inf	1.0000
1811	ENSMUSG00000048775	Serpinb13	0.00	1.0000	0.00	1.0000	0.00	1.0000
1812	ENSMUSG00000084228	Gm8080	0.00	1.0000	0.00	1.0000	0.00	1.0000
1813	ENSMUSG00000044594	Serpinb3a	0.00	1.0000	0.00	1.0000	0.00	1.0000
1814	ENSMUSG00000058017	Serpinb3d	0.00	1.0000	0.00	1.0000	0.00	1.0000
1815	ENSMUSG00000083884	Gm15388	0.00	1.0000	0.00	1.0000	0.00	1.0000
1816	ENSMUSG00000073602	Serpinb3b	0.00	1.0000	0.00	1.0000	0.00	1.0000
1817	ENSMUSG00000080729	Gm8084	0.00	1.0000	0.00	1.0000	0.00	1.0000
1818	ENSMUSG00000081114	Gm15390	0.00	1.0000	0.00	1.0000	0.00	1.0000
1819	ENSMUSG00000073601	Serpinb3c	0.00	1.0000	0.00	1.0000	0.00	1.0000
1820	ENSMUSG00000084189	Gm8089	0.00	1.0000	0.00	1.0000	0.00	1.0000
1821	ENSMUSG00000026327	Serpinb11	0.00	1.0000	0.00	1.0000	0.00	1.0000
1822	ENSMUSG00000087210	Gm15391	0.00	1.0000	0.00	1.0000	0.00	1.0000
1823	ENSMUSG00000067001	Serpinb7	0.00	1.0000	0.00	1.0000	0.00	1.0000
1824	ENSMUSG00000089278	Gm24553	0.00	1.0000	0.00	1.0000	0.00	1.0000
1825	ENSMUSG00000062345	Serpinb2	0.34	0.2558	0.27	0.4952	0.02	0.9655
1826	ENSMUSG00000092572	Serpinb10	0.00	1.0000	0.00	1.0000	0.00	1.0000
1827	ENSMUSG00000102843	Serpinb10	0.00	1.0000	0.00	1.0000	0.00	1.0000
1828	ENSMUSG00000026315	Serpinb8	0.05	0.9046	0.60	0.2774	0.58	0.3322
1829	ENSMUSG00000086161	Gm15389	0.00	1.0000	0.00	1.0000	0.00	1.0000
1830	ENSMUSG00000096241	Gm24267	0.00	1.0000	0.00	1.0000	0.00	1.0000
1831	ENSMUSG00000077237	Gm22438	0.00	1.0000	0.00	1.0000	0.00	1.0000
1832	ENSMUSG00000100457	D830032E09Rik	0.00	1.0000	0.00	1.0000	inf	1.0000
1833	ENSMUSG00000101477	Gm18448	0.00	1.0000	0.00	1.0000	0.00	1.0000
1834	ENSMUSG00000099484	Gm28282	0.00	1.0000	0.00	1.0000	0.00	1.0000
1835	ENSMUSG00000100041	Gm5702	0.00	1.0000	0.00	1.0000	0.00	1.0000
1836	ENSMUSG00000104478	Gm38212	0.00	1.0000	0.00	1.0000	0.00	1.0000
1837	ENSMUSG00000101231	Gm28283	0.00	1.0000	0.00	1.0000	0.00	1.0000
1838	ENSMUSG00000101097	Gm6679	0.00	1.0000	0.00	1.0000	0.00	1.0000
1839	ENSMUSG00000100831	Gm17847	0.00	1.0000	0.00	1.0000	0.00	1.0000
1840	ENSMUSG00000100884	Gm28281	0.00	1.0000	0.00	1.0000	0.00	1.0000
1841	ENSMUSG00000089037	Gm22159	0.00	1.0000	0.00	1.0000	0.00	1.0000
1842	ENSMUSG00000084741	Gm25293	0.00	1.0000	0.00	1.0000	0.00	1.0000
1843	ENSMUSG00000100025	Gm8141	0.00	1.0000	0.00	1.0000	0.00	1.0000
1844	ENSMUSG00000026312	Cdh7	0.00	1.0000	0.00	1.0000	0.00	1.0000
1845	ENSMUSG00000100290	Gm18552	0.00	1.0000	0.00	1.0000	0.00	1.0000
1846	ENSMUSG00000100758	Gm3332	0.00	1.0000	0.00	1.0000	0.00	1.0000
1847	ENSMUSG00000099926	Gm6693	0.00	1.0000	0.00	1.0000	0.00	1.0000
1848	ENSMUSG00000047216	Cdh19	0.12	1.0000	0.04	1.0000	0.08	1.0000
1849	ENSMUSG00000102788	Gm38255	0.00	1.0000	0.00	1.0000	0.00	1.0000
1850	ENSMUSG00000102160	Gm36944	0.00	1.0000	0.00	1.0000	0.00	1.0000
1851	ENSMUSG00000101253	Gm29088	0.00	1.0000	0.00	1.0000	0.00	1.0000
1852	ENSMUSG00000101846	Gm19927	0.00	1.0000	0.00	1.0000	0.00	1.0000
1853	ENSMUSG00000100555	Gm8173	-0.03	1.0000	-inf	1.0000	-inf	1.0000
1854	ENSMUSG00000102728	Gm37934	0.00	1.0000	0.00	1.0000	0.00	1.0000
1855	ENSMUSG00000038702	Dsel	0.11	0.7183	0.43	0.3256	0.51	0.2447
1856	ENSMUSG00000101875	Gm6028	0.00	1.0000	0.00	1.0000	0.00	1.0000
1857	ENSMUSG00000099732	Gm17752	0.00	1.0000	0.00	1.0000	0.00	1.0000
1858	ENSMUSG00000101220	Gm6717	0.00	1.0000	0.00	1.0000	0.00	1.0000
1859	ENSMUSG00000100020	Gm19086	0.00	1.0000	0.00	1.0000	0.00	1.0000
1860	ENSMUSG00000101054	Gm18406	0.00	1.0000	0.00	1.0000	0.00	1.0000
1861	ENSMUSG00000088691	Gm22331	0.00	1.0000	0.00	1.0000	0.00	1.0000
1862	ENSMUSG00000099884	Gm8204	0.00	1.0000	0.00	1.0000	0.00	1.0000
1863	ENSMUSG00000100304	Gm28190	0.00	1.0000	0.00	1.0000	0.00	1.0000
1864	ENSMUSG00000101453	Gm28189	0.00	1.0000	0.00	1.0000	0.00	1.0000
1865	ENSMUSG00000102105	Gm17946	0.00	1.0000	0.00	1.0000	0.00	1.0000
1866	ENSMUSG00000099943	Gm18181	0.00	1.0000	0.00	1.0000	0.00	1.0000
1867	ENSMUSG00000084546	Gm24937	0.00	1.0000	0.00	1.0000	0.00	1.0000
1868	ENSMUSG00000097648	9330185C12Rik	0.00	1.0000	0.00	1.0000	0.00	1.0000
1869	ENSMUSG00000101687	Gm4854	0.00	1.0000	0.00	1.0000	0.00	1.0000
1870	ENSMUSG00000100515	Gm17916	0.00	1.0000	0.00	1.0000	0.00	1.0000
1871	ENSMUSG00000070695	Cntnap5a	0.00	1.0000	0.00	1.0000	0.00	1.0000
1872	ENSMUSG00000092948	Gm23393	0.00	1.0000	0.00	1.0000	0.00	1.0000
1873	ENSMUSG00000102033	Gm28263	0.00	1.0000	0.00	1.0000	0.00	1.0000
1874	ENSMUSG00000094429	Gm19965	0.00	1.0000	0.00	1.0000	0.00	1.0000
1875	ENSMUSG00000101154	Gm17777	0.00	1.0000	0.00	1.0000	0.00	1.0000
1876	ENSMUSG00000065865	Gm24030	0.00	1.0000	0.00	1.0000	0.00	1.0000
1877	ENSMUSG00000098815	Gm27785	0.00	1.0000	0.00	1.0000	0.00	1.0000
1878	ENSMUSG00000101573	Gm28361	0.00	1.0000	0.00	1.0000	0.00	1.0000
1879	ENSMUSG00000107979	Zfp813-ps	0.00	1.0000	0.00	1.0000	0.00	1.0000
1880	ENSMUSG00000101373	Zfp813-ps	0.00	1.0000	0.00	1.0000	0.00	1.0000
1881	ENSMUSG00000099615	Gm28362	0.08	1.0000	0.22	1.0000	-1.12	1.0000
1882	ENSMUSG00000100265	Gm28363	0.00	1.0000	0.00	1.0000	0.00	1.0000
1883	ENSMUSG00000100527	Gm28359	0.00	1.0000	0.00	1.0000	0.00	1.0000
1884	ENSMUSG00000099571	Gm18182	0.00	1.0000	0.00	1.0000	0.00	1.0000
1885	ENSMUSG00000101303	B020011L13Rik	0.00	1.0000	0.00	1.0000	0.00	1.0000
1886	ENSMUSG00000100305	Gm28360	0.00	1.0000	0.00	1.0000	0.00	1.0000
1887	ENSMUSG00000099534	Gm28169	0.00	1.0000	0.00	1.0000	0.00	1.0000
1888	ENSMUSG00000100886	Gm7195	0.00	1.0000	0.00	1.0000	0.00	1.0000
1889	ENSMUSG00000101415	Gm28168	0.00	1.0000	0.00	1.0000	0.00	1.0000
1890	ENSMUSG00000100617	Gm7145	0.00	1.0000	0.00	1.0000	0.00	1.0000
1891	ENSMUSG00000100703	Gm28358	0.00	1.0000	0.00	1.0000	0.00	1.0000
1892	ENSMUSG00000100177	Gm29489	0.00	1.0000	0.00	1.0000	0.00	1.0000
1893	ENSMUSG00000101363	Gm29490	0.00	1.0000	0.00	1.0000	0.00	1.0000
1894	ENSMUSG00000101590	Gm29104	0.00	1.0000	0.00	1.0000	0.00	1.0000
1895	ENSMUSG00000102030	Gm29106	0.00	1.0000	inf	1.0000	0.00	1.0000
1896	ENSMUSG00000099870	Gm7200	0.00	1.0000	0.00	1.0000	0.00	1.0000
1897	ENSMUSG00000026374	Tsn	-0.20	0.6061	-0.18	0.6909	-0.23	0.6095
1898	ENSMUSG00000026377	Nifk	0.05	0.8299	0.11	0.6911	0.13	0.6344
1899	ENSMUSG00000099936	Gm28867	0.00	1.0000	0.00	1.0000	0.00	1.0000
1900	ENSMUSG00000064302	Clasp1	0.14	0.5338	0.34	0.1819	0.11	0.6768
1901	ENSMUSG00000077257	Gm26080	0.00	1.0000	0.00	1.0000	0.00	1.0000
1902	ENSMUSG00000107722	2900060B14Rik	0.00	1.0000	0.00	1.0000	0.00	1.0000
1903	ENSMUSG00000080542	Gm22710	0.00	1.0000	0.00	1.0000	0.00	1.0000
1904	ENSMUSG00000100770	Gm28466	-inf	1.0000	-inf	1.0000	-0.05	1.0000
1905	ENSMUSG00000026380	Tfcp2l1	-0.12	0.6236	-0.44	0.1174	-0.64	0.0268
1906	ENSMUSG00000089601	Gm22094	0.00	1.0000	0.00	1.0000	0.00	1.0000
1907	ENSMUSG00000101624	Gm28882	0.00	1.0000	0.00	1.0000	0.00	1.0000
1908	ENSMUSG00000088363	Gm23497	0.00	1.0000	0.00	1.0000	0.00	1.0000
1909	ENSMUSG00000100040	Gm28467	0.00	1.0000	0.00	1.0000	0.00	1.0000
1910	ENSMUSG00000048402	Gli2	0.00	1.0000	inf	1.0000	inf	1.0000
1911	ENSMUSG00000098273	Mir6346	0.00	1.0000	0.00	1.0000	0.00	1.0000
1912	ENSMUSG00000097408	Gm26831	0.00	1.0000	0.00	1.0000	0.00	1.0000
1913	ENSMUSG00000096939	Gm8321	0.00	1.0000	0.00	1.0000	0.00	1.0000
1914	ENSMUSG00000100767	Gm3508	0.00	1.0000	0.00	1.0000	0.00	1.0000
1915	ENSMUSG00000099860	Gm29456	0.00	1.0000	0.00	1.0000	0.00	1.0000
1916	ENSMUSG00000101179	Gm29455	0.00	1.0000	0.00	1.0000	0.00	1.0000
1917	ENSMUSG00000037035	Inhbb	-0.02	0.9272	-0.01	0.9690	-0.02	0.9462
1918	ENSMUSG00000004451	Ralb	-0.02	0.9211	0.10	0.6989	0.19	0.4607
1919	ENSMUSG00000101437	Gm29454	0.76	0.6635	-inf	1.0000	-0.20	1.0000
1920	ENSMUSG00000098447	Gm27184	0.00	1.0000	0.00	1.0000	inf	1.0000
1921	ENSMUSG00000098923	Tmem185b	-0.10	0.7210	0.04	0.8965	-0.05	0.8942
1922	ENSMUSG00000101731	3830432H09Rik	0.09	0.8016	0.51	0.2937	0.12	0.8095
1923	ENSMUSG00000084505	Gm25322	0.00	1.0000	0.00	1.0000	0.00	1.0000
1924	ENSMUSG00000026383	Epb41l5	-0.27	0.3388	-0.21	0.4975	-0.31	0.3778
1925	ENSMUSG00000102687	Gm37219	0.00	1.0000	0.00	1.0000	0.00	1.0000
1926	ENSMUSG00000026384	Ptpn4	-0.34	0.2422	0.14	0.6923	-0.03	0.9364
1927	ENSMUSG00000091876	Gm3851	0.00	1.0000	0.00	1.0000	0.00	1.0000
1928	ENSMUSG00000103146	Gm37745	-inf	1.0000	-1.37	1.0000	0.61	1.0000
1929	ENSMUSG00000100436	Gm29657	0.00	1.0000	0.00	1.0000	0.00	1.0000
1930	ENSMUSG00000090277	Gm8338	0.00	1.0000	0.00	1.0000	0.00	1.0000
1931	ENSMUSG00000100042	Gm29658	0.00	1.0000	0.00	1.0000	0.00	1.0000
1932	ENSMUSG00000100636	Gm3551	0.00	1.0000	0.00	1.0000	0.00	1.0000
1933	ENSMUSG00000101224	Gm28209	0.00	1.0000	0.00	1.0000	0.00	1.0000
1934	ENSMUSG00000036975	Tmem177	-0.27	0.3538	-0.43	0.2556	-0.40	0.2936
1935	ENSMUSG00000036962	Cfap221	-inf	1.0000	-3.84	1.0000	-0.29	1.0000
1936	ENSMUSG00000092245	Gm17973	0.00	1.0000	0.00	1.0000	0.00	1.0000
1937	ENSMUSG00000026387	Sctr	0.00	1.0000	0.00	1.0000	0.00	1.0000
1938	ENSMUSG00000050777	Tmem37	-0.22	0.4219	0.37	0.2571	0.31	0.3381
1939	ENSMUSG00000026385	Dbi	0.05	0.8280	0.17	0.4914	0.15	0.5636
1940	ENSMUSG00000026388	3110009E18Rik	-1.25	0.2822	-2.17	0.1085	-inf	0.0006
1941	ENSMUSG00000026389	Steap3	-0.03	0.9019	-0.03	0.9173	-0.09	0.7502
1942	ENSMUSG00000036907	C1ql2	0.00	1.0000	0.00	1.0000	0.00	1.0000
1943	ENSMUSG00000101275	1700012E03Rik	0.00	1.0000	0.00	1.0000	0.00	1.0000
1944	ENSMUSG00000026390	Marco	0.15	0.6827	-0.80	0.1530	-1.27	0.0191
1945	ENSMUSG00000058665	En1	0.00	1.0000	0.00	1.0000	0.00	1.0000
1946	ENSMUSG00000099957	2610027F03Rik	0.00	1.0000	0.00	1.0000	0.00	1.0000
1947	ENSMUSG00000101386	Gm29346	0.00	1.0000	0.00	1.0000	0.00	1.0000
1948	ENSMUSG00000101922	Gm29345	0.00	1.0000	0.00	1.0000	0.00	1.0000
1949	ENSMUSG00000100761	Gm29344	0.00	1.0000	0.00	1.0000	0.00	1.0000
1950	ENSMUSG00000099336	Gm29348	0.00	1.0000	0.00	1.0000	0.00	1.0000
1951	ENSMUSG00000100979	Gm29347	0.00	1.0000	0.00	1.0000	0.00	1.0000
1952	ENSMUSG00000102360	Gm37043	0.00	1.0000	0.00	1.0000	0.00	1.0000
1953	ENSMUSG00000097881	Celrr	0.00	1.0000	0.00	1.0000	0.00	1.0000
1954	ENSMUSG00000101700	Gm29359	0.00	1.0000	0.00	1.0000	0.00	1.0000
1955	ENSMUSG00000104332	Gm38283	-inf	1.0000	0.08	1.0000	-inf	1.0000
1956	ENSMUSG00000003721	Insig2	-0.04	0.9400	0.14	0.8210	-0.25	0.6913
1957	ENSMUSG00000104253	Gm37174	-0.65	0.4259	-0.35	0.5845	-0.89	0.5904
1958	ENSMUSG00000101791	2210011K15Rik	-0.25	1.0000	0.33	1.0000	-0.01	1.0000
1959	ENSMUSG00000026339	Ccdc93	-0.05	0.8620	0.01	0.9809	-0.13	0.6992
1960	ENSMUSG00000085857	Gm15392	inf	1.0000	0.00	1.0000	0.00	1.0000
1961	ENSMUSG00000083582	Gm15393	0.00	1.0000	0.00	1.0000	0.00	1.0000
1962	ENSMUSG00000050534	Htr5b	0.00	1.0000	0.00	1.0000	0.00	1.0000
1963	ENSMUSG00000081130	Gm8217	0.00	1.0000	0.00	1.0000	0.00	1.0000
1964	ENSMUSG00000001674	Ddx18	0.24	0.2835	0.15	0.5561	0.31	0.2462
1965	ENSMUSG00000102006	Gm28591	0.00	1.0000	0.00	1.0000	0.00	1.0000
1966	ENSMUSG00000102488	Gm37920	0.00	1.0000	0.00	1.0000	0.00	1.0000
1967	ENSMUSG00000083584	Gm15394	0.00	1.0000	0.00	1.0000	0.00	1.0000
1968	ENSMUSG00000100913	Gm8392	0.00	1.0000	0.00	1.0000	0.00	1.0000
1969	ENSMUSG00000080410	Gm26472	0.00	1.0000	0.00	1.0000	0.00	1.0000
1970	ENSMUSG00000099960	Gm28590	0.00	1.0000	0.00	1.0000	0.00	1.0000
1971	ENSMUSG00000089274	Gm24547	0.00	1.0000	0.00	1.0000	0.00	1.0000
1972	ENSMUSG00000103263	Gm36982	0.00	1.0000	0.00	1.0000	0.00	1.0000
1973	ENSMUSG00000089190	Gm25771	0.00	1.0000	0.00	1.0000	0.00	1.0000
1974	ENSMUSG00000099451	Gm29192	0.00	1.0000	0.00	1.0000	0.00	1.0000
1975	ENSMUSG00000104180	Gm37970	0.00	1.0000	0.00	1.0000	0.00	1.0000
1976	ENSMUSG00000100762	Gm8403	0.00	1.0000	0.00	1.0000	0.00	1.0000
1977	ENSMUSG00000100405	Gm28911	0.00	1.0000	0.00	1.0000	0.00	1.0000
1978	ENSMUSG00000100525	Gm20058	0.00	1.0000	0.00	1.0000	0.00	1.0000
1979	ENSMUSG00000101495	Gm28912	0.00	1.0000	0.00	1.0000	0.00	1.0000
1980	ENSMUSG00000036815	Dpp10	0.06	1.0000	-0.03	1.0000	-0.05	1.0000
1981	ENSMUSG00000102801	Gm37478	0.00	1.0000	0.00	1.0000	0.00	1.0000
1982	ENSMUSG00000102681	Gm37221	0.00	1.0000	0.00	1.0000	0.00	1.0000
1983	ENSMUSG00000077472	Gm24791	0.00	1.0000	0.00	1.0000	0.00	1.0000
1984	ENSMUSG00000104410	Gm37066	0.00	1.0000	0.00	1.0000	0.00	1.0000
1985	ENSMUSG00000102521	Gm37781	0.00	1.0000	0.00	1.0000	0.00	1.0000
1986	ENSMUSG00000104205	Gm37396	0.00	1.0000	0.00	1.0000	inf	1.0000
1987	ENSMUSG00000102902	Gm38263	0.00	1.0000	0.00	1.0000	0.00	1.0000
1988	ENSMUSG00000101985	Gm28929	0.00	1.0000	0.00	1.0000	0.00	1.0000
1989	ENSMUSG00000101994	Gm18875	0.00	1.0000	0.00	1.0000	0.00	1.0000
1990	ENSMUSG00000102940	Gm37551	0.00	1.0000	0.00	1.0000	0.00	1.0000
1991	ENSMUSG00000103914	Gm38073	0.00	1.0000	0.00	1.0000	0.00	1.0000
1992	ENSMUSG00000065340	Gm25578	0.00	1.0000	0.00	1.0000	0.00	1.0000
1993	ENSMUSG00000100851	Gm28928	0.00	1.0000	0.00	1.0000	0.00	1.0000
1994	ENSMUSG00000101006	Gm28299	0.00	1.0000	0.00	1.0000	0.00	1.0000
1995	ENSMUSG00000102240	Gm37717	0.00	1.0000	0.00	1.0000	0.00	1.0000
1996	ENSMUSG00000099574	1700121L03Rik	0.00	1.0000	0.00	1.0000	0.00	1.0000
1997	ENSMUSG00000026341	Actr3	0.03	0.9075	0.15	0.6060	0.16	0.5648
1998	ENSMUSG00000102063	Gm28706	0.00	1.0000	0.00	1.0000	0.00	1.0000
1999	ENSMUSG00000026342	Slc35f5	-0.13	0.5905	0.05	0.8518	-0.09	0.7594
[truncated: 45,730 more rows]
